# Supplementary material for: Multistage allocation problem for Mexican pension funds
Source: PLoS One. 2021 Apr 13;16(4):e0249857. doi: 10.1371/journal.pone.0249857 (PMC8043405; doi:10.1371/journal.pone.0249857)
Supplement: S1 File — Returns of assets used in this study as described in the data section. (CSV) [file pone.0249857.s001.csv]

time	CETES182	STRUCTURED	GAI	MBONOS	UDIBONOS	MXN	REITS	ACWI	IPC	DXY	COMMODITIES	FEMSA	FIBRAS	CEMEX
2012-09-28	0.000792581479233	-0.004754301333423	0.001318350588556	0.005066137115351	0.011147904832323	0.0	-0.010740461132699	-0.016423130287274	0.013010606693809	0.009451422199588	0.004504529048614	0.003887438410166	-0.002401785337108	-0.018501309381229
2012-10-05	0.000950269314461	0.005132443400193	0.000808384286178	0.004749468312133	0.002928653167318	-0.004966232876227	-0.003006058069003	0.006560758929748	0.025776948858772	-0.018358650231903	-0.01969352659123	0.027945930855456	0.003086951516704	0.083269320689589
2012-10-12	0.000870287645419	0.000928883015138	0.001704651985377	0.00013234340486	0.00471080339064	0.005720313303149	0.007208170945043	-0.00491225302688	-0.006425893252413	0.017934688494524	0.023377819658007	-0.016790428155554	0.064324457131617	-0.024349076855534
2012-10-19	0.000988044739999	0.001242490413849	-0.003045035703075	-0.004057661409141	-0.002968432521888	0.001327975033531	0.012999493310417	0.005106835657841	0.017164732551462	-0.003799787574154	-0.017196638111448	0.027964664612837	0.049493345328694	0.019180646360496
2012-10-26	0.000671313232311	0.000919017703356	-0.002245190478241	-0.003007441020159	-0.008877469326053	0.008069609007236	-0.004466736808885	0.001928510825823	-0.013058497499781	0.018217614160226	-0.013745666816515	-0.033568777811785	0.054131560983986	0.017972801147334
2012-11-02	0.000513053270129	-0.000165660760228	-0.002923477424456	-0.000586572831835	0.001242202638737	0.003611721259265	0.010977631368791	0.002150254368305	-0.001797636093253	0.00525229776413	-0.021659848536849	-0.017635979444529	0.029384513241832	0.026145512276738
2012-11-09	0.001261780065675	0.001538755844885	0.002833673676212	0.008683353151729	5.3973822708997e-05	0.012471099619927	-0.008692141473716	-0.009010270654627	-0.026317024166053	0.016909309143285	0.02523671014314	-0.002015669148443	-0.043085354287489	-0.055406944356931
2012-11-16	0.000827178776854	-2.35068113543235e-05	-0.004895553595365	-0.000819964866806	-0.000242905146735	-0.005172327110834	-0.019016271839311	-0.013217934209338	0.003767257279657	0.001728960207037	-0.001988546369168	0.044012808067656	-0.061744268051808	-0.013187098315448
2012-11-23	0.000865834994467	0.002060047277499	0.001720988582548	-0.005306318996138	-0.008294079096535	-0.012836949994025	0.013471306248512	0.024856511959497	0.026320504921683	-0.026552378154526	0.006536981171518	0.037673576624319	0.046959847370877	0.044143596346101
2012-11-30	0.001218769194129	0.001274580728035	0.00453106356299	0.005412158702002	0.008294079096535	0.000154253145142	0.000724239030513	0.002740597072414	-0.002054373177177	-0.003057551841201	-0.002164709177604	-0.001498907609744	0.011844971180549	-0.024862092983982
2012-12-07	0.001335008836567	0.001101275199684	4.85956904316964e-05	0.004461523524106	0.002641795799974	-0.009001811557003	0.00346070332666	0.000998854915746	0.022785729808378	-0.003845196247879	-0.03406597830209	0.011539049875458	-0.005904947775016	0.011221470351396
2012-12-14	0.001058885915752	0.000647768747428	8.31333661244216e-05	0.000421363115894	0.009325076281539	-0.008455553488348	-0.012500216712633	-0.003351555305726	0.005899939291268	-0.017688586417705	-0.001529498178614	-0.016684127790994	0.021386489639838	0.006843050851697
2012-12-21	0.000979451193896	0.000927814305092	0.000292120361696	0.002209248176462	0.002557205517018	0.01437550808663	0.030355655029816	0.017742317123838	0.013169297866135	0.015071362524925	0.017673952351464	0.022054850704774	0.06833565073378	0.078669449579057
2012-12-28	0.000900248607682	0.000701293375466	-0.002294224179659	0.003514204660361	0.005915058160812	0.007529523498319	-0.004686703088669	-0.007434961391159	0.002296907879314	0.004877185585497	0.012436965332658	0.014029305549454	0.031444104014907	-0.00237090901476
2013-01-04	0.000430267359125	0.000358127371939	-0.012853817896923	-0.004960184431977	-0.017393598617501	-0.021952119954131	0.001105063233164	0.016501179662614	0.019039076410216	-0.008105867395146	-0.01481301625701	-0.009691591745898	-0.008429976160459	0.043285322300999
2013-01-11	0.001094391354099	0.00050596429352	0.006568999113996	0.00681719517919	-0.005315501634996	-0.006819783251661	-0.002183348082207	-0.004401893695653	0.00728451124095	-0.020776585137533	-0.00550863973109	0.036949884127286	-0.011440859128149	0.006778070222684
2013-01-18	0.001054172864827	0.000350101353863	-0.003138517540679	0.012593807310215	0.013142700766001	0.00055298375637	0.0091417087437	0.008481409181684	0.007200866269882	0.007934957908337	0.01909960415674	0.00638553548427	0.025364635895071	-0.012093157801527
2013-01-25	0.000936110529394	0.001205013083283	-0.001426895787886	0.005019121767836	0.006202024218791	0.003484653720851	0.013484486970427	0.015271248407556	0.008003929569895	0.002433069863346	0.00893831745285	0.024419959075254	0.007278430883682	0.035117161686115
2013-02-01	0.000935235045956	0.00106393746473	-0.000729712573922	0.003946092344489	0.009270942381765	-0.007909177032146	-0.013970672432203	-0.002086093569731	0.00421767269796	-0.015706356501972	0.016465552585197	0.010775966576737	0.034868018796109	0.01747105736554
2013-02-08	0.00101218523844	0.00083789385172	-0.005627898972215	-0.000639541598396	0.000315440831173	0.009293358266275	0.006706064307002	0.001382890397729	-0.01494956458146	0.021028634662423	0.004286404271211	-0.005876410733838	-0.006021091948583	-0.042746263299015
2013-02-15	0.001283223009675	0.000782921150608	-0.003836514576115	0.004493701071568	0.001864324984957	-0.002675713217629	-0.002697918001426	-0.003428609162734	-0.020986329527487	-7.37748817769557e-05	-0.009970705824964	0.009371581749791	0.028771825925085	0.045630117914397
2013-02-22	0.000932219916026	0.000805583114406	-0.002286996696243	0.003484013950779	0.002933859340851	0.001086888141778	0.003185731504221	-0.001363597354712	-0.006298649145965	0.012566384291329	-0.025280802687114	0.03236707060668	0.002198071467491	-0.051676652238364
2013-03-01	0.000931351691367	0.000688766708903	-0.000248141748983	0.000735937909908	0.004202399721766	0.00429658858852	0.004775399572752	0.003838434253045	0.002731036635435	0.015387443377879	-0.018521224822701	-0.035933662538278	-0.046438698293925	0.060269971693498
2013-03-08	0.001317931813371	0.000688416346541	-0.008961188391094	0.00339352517526	0.004677520092193	-0.010281226450866	-0.000332940887853	0.012759456442233	0.007400317949726	-0.002640581845418	0.001227681517404	-0.006308293320999	-0.001790510773788	0.074871963596754
2013-03-15	0.000890558206497	-0.000262896601386	0.007312074274354	0.005119099325542	0.008930243887827	-0.015457911107826	-0.006962996492309	-0.015287406369111	-0.039519883559008	-0.022720404091676	-0.013606965556026	0.000934440319567	0.044563067847932	0.022255786602806
2013-03-22	0.000851096805602	-0.004524953938995	0.003355815007976	-0.000780041054612	0.006735066880854	-0.006705612712702	-0.010140917629865	-0.014387514440268	0.001914136925674	-0.004920384803153	-0.015549944366155	-0.045866825484003	-0.006633116078109	-0.022255786602806
2013-03-29	0.000502580568443	0.000518983985609	-0.000756062518263	0.001333249678659	0.001224333783854	-0.001612491891913	0.002720818178334	0.00158491502149	0.032053218555465	0.002395424777196	0.011791175696063	0.00811853965398	0.004426962468516	-0.109626766442848
2013-04-05	0.001120231889241	0.005103573064289	0.006788774398927	0.009532340534051	0.005338905242747	-0.012731540103139	0.0090210741494	-0.020958803967608	-0.019075869768901	-0.014367139526042	-0.054011522024984	0.066429945258548	0.060465821767018	0.111613631269765
2013-04-12	0.000964710950969	0.000432532636445	-0.003406747335181	0.005562191535274	0.015822836306099	-0.008189365015858	0.016840414085658	0.011458787559897	0.017422398101557	-0.013391658536883	-0.019711147343216	0.053486475006682	0.013992658627236	-0.021361218317569
2013-04-19	0.001271995083525	0.000424572782097	-0.00032184272783	0.012623043806541	0.005847897119819	0.015293318417902	0.014313516869194	-0.004172580026692	-0.027557702442751	0.021529262366806	-0.008816963665558	-0.011581639195088	0.027854451308264	-0.059785039219663
2013-04-26	0.000808609812835	0.00043216214927	0.004851398887354	0.00543791042162	0.006898710676095	-0.009636891153253	-0.005625904123479	0.012508218414348	-0.021514746902039	-0.012235332740819	0.014401267902551	-0.075122985468332	0.03247533943084	0.046354807808421
2013-05-03	0.000923325576311	0.000393490938382	0.00119242868947	-0.002118000134455	0.003910337852816	-0.005896603836994	0.004849795823429	0.013775255776145	0.016688618324677	-0.012500974556514	0.006121271126855	0.025860775094025	-0.045856448991008	0.023899820963199
2013-05-10	0.001460190852745	0.000416394849958	-0.014484644474095	-0.001146076034687	-0.008108185832763	0.000985185050232	0.002026507935568	0.013165242755398	-0.020406047610955	0.016597521675646	0.001125042743249	-0.018741223993968	-0.076736549048532	0.007607553564423
2013-05-17	0.000959490392353	0.000439262390479	-0.008228766314155	-0.009634907028151	-0.02371256740512	0.021480676290126	0.030713966726134	0.031137487359732	0.001560535322387	0.0324115876439	0.023306727632182	0.021760734061958	0.087455722697897	0.047771475055754
2013-05-24	3.83604733729115e-05	-0.006416438972498	0.001417162969831	-0.017495041286117	-0.02452222295193	0.015565861151305	-0.026833025473486	-0.001816233632414	-0.031230309919316	0.007358676419517	0.001764433627415	-0.058768256185801	-0.004452367105805	-0.058862161749912
2013-05-31	0.000651903004584	-0.00050413278507	-0.0041749934573	-0.017372830760417	-0.027725069459881	0.021136964965916	-0.028445053839013	0.002161173005663	0.025992337177183	0.016000768697409	0.005473276335675	0.035070828923993	-0.010316305890615	0.039623859708155
2013-06-07	0.000766401018507	0.000449935984282	0.010827203644888	-0.000637925996704	0.003544543653771	-0.003433191114381	-0.008331732938958	-0.000356209872016	-0.033139757917979	-0.023143780963604	0.02430570954369	-0.051338649341848	-0.01888780691796	-0.065739662209056
2013-06-14	0.000918906565923	0.000294634474505	0.009064587490673	0.008792941023373	-0.004800137220182	-0.004097690777158	-0.009041078409727	-0.016130187985377	-0.024236557576305	-0.016272089973669	0.00366661953881	-0.031244091647612	-0.032215671116342	-0.048363484110251
2013-06-21	0.000612135607147	0.000364330546929	-0.027192118983371	-0.039770417637699	-0.05497353387345	0.045530544513363	-0.005504587005536	0.022652831906161	-0.031897869709168	0.070452838458683	0.016083536275007	-0.046037437092231	-0.031083095058389	-0.013608780151164
2013-06-28	0.000497084418992	0.00023248911875	-0.00460711931041	0.012636373618844	0.01960435843742	-0.02852784194346	0.006150157832884	-0.025476647667763	0.065796620210545	-0.014189603893837	-0.021999522509059	0.092284435831599	0.057770072064413	0.046106747579347
2013-07-05	0.00061145719794	-0.001364715141493	-0.01155964017393	-0.008747363041425	-0.007282260210387	0.011181721456109	-0.000114543463749	0.012196550239521	-5.16946045259203e-06	0.019501612448332	0.040329782356697	-7.4420162818889e-05	-0.0429513871956	-0.010959248001405
2013-07-12	0.000840143637594	0.000457756825502	0.014794454584904	0.015974531231455	0.019558094209552	-0.020036973591934	0.01228222752323	0.011787679259425	-0.007245726419001	-0.037288706534732	0.00094093882724	-0.021906133824439	0.012461220437812	0.063345711930796
2013-07-19	0.000763154919322	0.000472920425917	0.005334328094205	0.00358123200842	-0.00241023369946	-0.022431540194846	-0.015112732368994	-0.012369153486221	-0.010923367570927	-0.027103827935251	-0.013192913627696	-0.03548010456762	0.016767425538477	-0.016694036461749
2013-07-26	0.000915017792311	0.000550258309348	0.005538871981596	-0.005234466524255	-0.006685859465101	0.010714388212406	0.002636807772829	0.013671633847459	0.028978419281939	0.000394327215465	-0.009531483973571	0.002205577945039	-0.012964235786714	0.035816667051794
2013-08-02	0.00076187577492	0.000178275505203	-0.00198269845047	0.004462623324466	0.009396964325595	-0.000394788793126	-0.032191416730498	0.006651616942302	0.023751486183583	-0.000105609322363	0.006104818802211	0.039496155047855	-0.048363209064391	0.023406056153118
2013-08-09	0.000989571520199	0.007260168620831	0.009283814230115	0.005927882172537	0.015144813826833	-0.003568055874225	0.000387699590057	-0.007698771276279	0.014100295075515	-0.01352390620746	-0.013499726530288	0.013821266593602	-0.030079356032856	0.015733980105754
2013-08-16	0.000722529645641	-0.006176224214056	-0.010549381896272	-0.019662937943582	-0.015117466391337	0.023002847492005	-0.022074085169971	0.016722831309911	-0.014145478681483	0.02877171074567	0.052595572895587	-0.06089978974756	-0.003598975607042	0.01356985757043
2013-08-23	0.000835961594452	0.000425462944744	-0.002260246614432	0.002788166438237	-0.004907144381994	0.00357967469381	0.012199060991941	0.001736600280678	-0.027107952235046	0.004542673279449	0.00245697164509	0.004745765452229	-0.048004997345511	0.012758225175824
2013-08-30	0.000645492020211	0.000386699875618	-0.001373750643523	-0.009911039405467	-0.013306787400472	0.032101718813691	0.01254326599488	0.003438987717645	-0.035837123018109	0.03668588850685	0.039534778257556	-0.001974646145966	0.057233465813476	-0.039421195854609
2013-09-06	0.001820319816991	0.000440683198809	-0.006461668427644	0.004667024726967	0.002114342142518	-0.016047355325876	-0.003337979778374	0.013011569116356	0.01084651951442	-0.010059978174343	0.00024651336061	0.0304457351457	-0.036641750138176	-0.009273708632966
2013-09-13	0.001287391317527	0.000733842490556	0.005501957357566	0.013484751665887	0.015716657468967	-0.00951577806079	0.014399691126453	0.011777494362064	0.029800991145358	-0.0201305905151	-0.029714313902614	0.0071833030598	0.026382619378512	0.009928983814161
2013-09-20	0.000907749977232	0.000478793973084	0.012382375308211	0.014577853754211	0.010179728625441	-0.014255067643994	0.004083881136655	-0.000499909515473	0.002513952709855	-0.033626581994777	-0.038676933010745	0.012711020948165	-0.014541933743554	0.002632188081735
2013-09-27	0.000604709191109	0.000447609484501	0.008188922963258	-0.008018429070209	-0.00143629514807	0.021771430418647	0.023333513518811	0.021625774589166	-0.007849339025423	0.026624569545462	0.024895237506263	-0.029991893096018	-0.050701484740296	-0.022589729926666
2013-10-04	0.000868629319869	0.000393390393912	0.003772877179344	0.003889561954759	0.000704855398283	-0.004263032899885	-0.015854793938415	-0.007574859596443	0.000143986562808	-0.008710857145508	-0.005300909323555	-0.000310003107821	-0.060693418899466	0.00268517662084
2013-10-11	0.00120727397143	0.000377823801883	-0.003292474377931	0.002423316025516	-0.002279017753471	-0.007078983287726	0.015329931222121	0.004653004648012	0.001607866801884	-0.001712937436966	-0.001636463417894	-0.030769206668309	0.105097323130975	-0.05865898866479
2013-10-18	0.00075380675965	0.000408608622813	0.009395641218026	0.009962943499869	0.010833112845618	-0.010444969233526	0.015547291066135	0.008688779065681	-0.013827309929281	-0.023087647634316	-0.013973067534927	-0.041611469695894	-0.005543105126171	-0.014319933853271
2013-10-25	0.000564982406411	0.000354368938478	0.005647969922888	0.00103369605937	0.00485158091614	0.001841585371296	0.012924660200703	0.009590913345395	0.006386461498577	-0.001540926860761	-0.018313801919995	0.013077508009913	0.078616435502822	0.039582032758671
2013-11-01	0.000602296272677	0.000269626148609	-0.010656348427204	-0.016258868474937	-0.023182309210638	0.0137775828129	-0.009319783354782	0.010157609768945	0.009981585289708	0.034355424967022	-0.004268445468556	0.006311722304669	-0.022517343795833	-0.048264959181529
2013-11-08	0.000714755978892	0.000369661646451	-0.006697876866081	-0.008591250723162	-0.009127211128404	0.008250771222428	-0.02055248584691	0.008088317926918	-0.030034216726959	0.017120448879553	0.004429979958923	-0.030278900575471	-0.029974303965847	-0.005109341400438
2013-11-15	0.000639085753223	0.000315611610728	0.003237146104406	0.002270734319358	-0.001713749106478	-0.017891346763737	-0.008723681954159	-0.003853880953819	0.02892599742678	-0.025238126123014	-0.010580999514433	0.032645773795641	0.027468664970143	0.031656229721099
2013-11-22	0.000676234153052	0.00035402076866	-0.001144473228959	-0.002451582497805	0.000387232399595	0.002578893123554	-0.023099137078125	0.004702955930029	0.004010797620586	0.001902097655202	0.015689090547747	-0.029618330548894	0.011474308978464	-0.019307298534372
2013-11-29	0.000713306958708	0.000369154672733	0.002034274097616	0.002966940167426	0.008042569585741	0.01083711756125	0.004338580926902	0.010599009884765	0.031069135467798	0.009724829291819	0.003235941003297	0.055926142749313	0.015748356968139	0.042410730965227
2013-12-06	0.000712798514545	0.000399870830488	-0.004069352350761	-0.000309182729454	-0.000219484760408	-0.013632507762939	-0.020660271937832	-0.022964385221473	-0.013588417363174	-0.02097712380218	0.002394705542365	-0.038693599767942	0.006812678417507	0.029994393640759
2013-12-13	0.000862182123771	-0.000138431853946	0.001195433207407	0.00059251627933	0.000219484760408	-0.003780781422298	-0.018689714355361	-0.017719177377898	-0.000971478904143	0.000305350992273	-0.012053315309018	0.010427418912592	0.004837938802468	-0.006732227266806
2013-12-20	0.000936312122485	0.001052907551796	-0.002432566679779	0.007261935147934	0.008332129448698	0.007385529385009	0.017099881348612	0.016822704336472	0.00711184104382	0.006283263011068	0.023228973081878	0.015319448533513	0.029952322283351	0.025366451858345
2013-12-27	0.000711011350002	0.000806145414911	-0.002167277549002	-0.008395751333509	-0.008908379721899	0.005976633704542	0.009540414566644	0.026158066583804	0.01340896427455	0.006979648691323	0.014847840089111	0.025100626462901	-0.023697791429823	0.011790727121029
2014-01-03	0.000448799468974	-5.3755561640223e-05	-0.00069574440999	0.006962939707769	0.008445788385877	0.003913809565612	0.008133401317448	-0.006339158945359	-0.016229186363122	0.007380523826656	-0.03936426856067	-0.030666303329358	0.01452233592722	-0.016420704976387
2014-01-10	0.000747551802773	0.001020363488363	0.006263651872591	-0.001255396447368	0.006267571695271	-0.010730646664208	0.008239440000013	0.000463693214626	0.009312035987682	-0.008554938363565	-0.014135475558817	0.02033697833514	0.03802915939921	0.075862885281445
2014-01-17	0.000672319152804	0.003390831016659	-0.000550018757721	0.001306603657354	-0.003658094556045	0.021234131785057	0.022196185540452	0.018596975254562	-0.012971644903294	0.026651886747402	0.028173727682832	-0.022685450955354	0.005219573860785	0.011595160611319
2014-01-24	0.000746491524662	-0.005793621792368	0.008130403676037	-0.007065714574533	-0.007493325161592	0.016034253631182	0.002239074783228	-0.015274109222963	-0.022476456535563	0.004184345910207	0.028689155984232	-0.012892826593536	0.011477564953389	0.01085854457286
2014-01-31	0.000634079952615	-0.006639531945516	-0.001145658101626	-0.000412637014237	-0.001341088124364	-0.007659272340575	0.00225810575327	-0.017464541461713	-0.002444431952501	0.003040791962689	-0.011685572535919	-0.004774867022288	-0.034372337858699	-0.007832008706733
2014-02-07	0.000931740745342	-0.00285124753854	0.004051802689578	0.012993353056218	0.012546601369724	-0.005638258897658	0.008177209771763	0.0124939861113	-0.008697502628717	-0.010331235747397	0.018024655021819	-0.000412719254911	-0.000463284696727	0.033317276863013
2014-02-14	0.000744768039191	0.009997867859368	0.003111549249649	0.0022889707087	0.004129504795435	-0.003061403849316	0.016139933505143	0.017137333127479	0.00455829643815	-0.011922661726064	0.003497655463034	-0.010122829512238	-0.00441194260303	0.011637455160801
2014-02-21	0.000744213772535	0.00175764207082	-0.000109645805733	0.002055603510314	0.002797279857304	0.001750521075994	0.008883725303551	0.004016781766155	-0.024525484546635	0.00230055098417	0.017816889281328	-0.015548541877689	-0.030480800341792	0.016634004376809
2014-02-28	0.000817995955631	0.002129551011078	0.006860447388092	0.003644005348211	0.00356592642761	-0.001176736954071	0.003528187449563	0.007208931201416	-0.023990969691882	-0.010052366857473	-0.005117164773742	-0.039478243181655	0.006933679900388	-0.013749052423332
2014-03-07	0.00092872937931	0.001231192378959	-0.003580413020592	0.000656532521941	-0.003377928736742	-0.004690511088593	-0.006255487644525	0.002080350451236	0.003350242972443	-0.002572246639277	0.003323883673605	-0.014645466970229	0.05628439209268	-0.014522407114277
2014-03-14	0.000668151472518	-0.005149098200137	0.007754948403504	0.007394027952674	0.009940227208385	0.001780445126914	-0.006606756810559	-0.025376758822339	-0.025034349497938	-0.001058983219756	-0.009941297624129	-0.016679808334566	0.002923649895432	-0.069036388875211
2014-03-21	0.000630622296704	0.001857383523528	-0.007749532331522	-0.001855939537549	-0.006937060903419	0.001558127537074	-0.003497752991571	0.008834959805339	0.053127493144787	0.008812843268004	-0.004047774344329	0.063065747640381	-0.041261869677678	0.07137473955815
2014-03-28	0.000667284547466	0.004666514431463	0.002258468256352	0.006331114825094	0.006697734208043	-0.012036200246627	-0.00332776029477	0.002755663687492	0.000661172077065	-0.009261798481043	0.004706585061715	0.037610672562249	-0.029930975397644	-0.038078960742536
2014-04-04	0.000666839575706	0.005502843429694	-0.000656125014724	-0.002597663564827	-0.003756948770927	-0.005299722109188	0.007384332604357	0.003311017733488	0.013643450388155	-0.001035132020838	-0.012558398530057	-0.027504051140549	-0.038844608340975	0.066849497616498
2014-04-11	0.000740411702713	-0.002157950837122	0.0121031396069	0.007599104748032	0.005431034061924	0.002963943443876	0.001566552856742	-0.016446317782227	-0.005373002238315	-0.009320365822004	0.015462494758309	0.018917464261702	0.020593706324952	-0.048816043391106
2014-04-18	0.00051796220034	0.006473715779304	-0.003398149261913	-0.002758896700671	-0.00090312647252	0.00076643038816	0.015039765068366	0.020883435502505	0.012544319062874	0.00397193055621	0.012880736567333	-0.008734230494879	0.000491038556393	0.025709666342951
2014-04-25	0.000924265736722	-0.001723160499513	0.001984518256338	-0.001693902357996	0.006436852549411	0.006201759725212	0.009868346343458	0.00129685293841	-0.017071302058984	0.003698751829863	-0.000611430947174	-0.002774503034823	0.005873732012094	-0.015498740828953
2014-05-02	0.000664942765543	0.000991233804011	0.003714315866771	0.005097928355023	0.00529317732884	-0.009071224168589	0.003773655348233	0.002998079281255	0.018962859856881	-0.011565733396275	-0.018970532893047	0.017378702116506	0.025775243608203	0.034355946853534
2014-05-09	0.000701404683867	0.002530391361224	-3.04518655518393e-05	0.008545793956553	0.008109071613742	-0.005168885795195	0.013627271113842	-0.004074972399759	0.016297846757242	0.001120537821551	-0.007561908207201	0.05023759016682	-0.014130279411324	-0.036807309277077
2014-05-16	0.000700913060144	-0.000830083066531	0.003252043798014	0.006471721163661	0.007500976031738	-0.003496993985674	-0.001291263357489	0.001198652079052	0.006170241128663	-0.001974789576263	0.005693746054018	-0.003848710746517	0.006730794641421	-0.000615510183995
2014-05-23	0.000774122239378	0.003956028625831	-0.002894112489359	0.001391822657443	0.002376095541845	-0.003618156825726	-0.008030069005306	0.004366583315205	0.000455278880491	0.001136656397751	0.005244296631586	-0.019308541617112	-0.003840619219188	0.014041295999037
2014-05-30	0.000699880312204	0.002711166896849	0.003720066923096	0.003993771137398	0.008604689320398	0.000140000466897	0.00925020610476	0.007428150278489	-0.013338505448562	-0.001573535929941	-0.01468455401479	-0.021080706056828	-0.056140342996098	0.004240798968654
2014-06-06	0.002684466649703	0.002015592726767	-0.002637922692037	0.014452966593925	0.007440283010723	0.005522133533748	0.016168752358231	0.018198835607016	0.033655114602716	0.00496015329715	0.001268839916527	0.033677556036264	0.053732443927558	0.019140724493381
2014-06-13	0.000624116619925	0.006788202535808	-0.0011673159351	-0.002422383033458	-0.001117602351532	0.006621902605951	-0.01395091691005	0.001494702164097	-0.006863422385793	0.008843015456594	0.033755729678335	-0.017341689757161	0.070951735972285	0.012358100534527
2014-06-20	0.000623727341312	0.001916310125271	0.001616514506524	-0.000912912976315	-0.006680801042626	-0.00186110951205	0.009256479108597	0.01101945663576	0.008905831680709	-0.002688823393743	0.012498966224913	-0.006794525801254	0.012497373099382	0.01452582216813
2014-06-27	0.000843247653128	-0.002503762419569	0.007407345309925	0.003742447511679	0.006223239835833	-0.002188538791498	0.004784600885252	-0.015765791906949	-0.008712844004961	-0.003774972341076	-0.00775395481614	-0.003658962476866	-0.001775805128152	-0.013354908063636
2014-07-04	0.000476303890881	0.004742158143417	-0.004429738468319	-0.001725543255165	-0.000483208513872	0.000894488928652	-0.008358591902551	0.012821368381827	0.023816429442956	0.000413431858397	-0.01774305979438	0.016801639318079	0.010827638652064	0.032775613709159
2014-07-11	0.000842136146286	-0.007289418522922	0.004993625435169	0.003782714175604	-0.00282763113343	0.001640386205071	0.009606352130124	-0.013532343235184	-0.000832874664424	0.000556937229348	-0.030981235394206	-0.03033365357165	-0.008386718767101	-0.029854312736799
2014-07-18	0.000658568734472	0.001155266125433	-0.000566706253955	0.002052947654738	0.000357079096814	-0.00368500590454	0.010071026032591	0.003969990172076	0.018165115932996	0.001874537108523	-0.001560281305837	0.045359630976432	-0.010023471825776	0.000583237508874
2014-07-25	0.000548476164179	0.005089659576099	-0.001364773459056	0.003546904940864	0.007773046986437	-0.000108133993571	-0.006683359093291	-0.00048769945634	0.0024298070546	0.004939655859613	0.003835389633064	-0.011667269702291	0.040150177229283	-0.020003379883181
2014-08-01	0.000548175502973	-0.012343615245737	-0.002984950465637	-0.008950901736564	-0.005709588561529	0.018072711887087	0.008413896496613	-0.004470521211882	-0.0090641704093	0.024269848595605	-0.005726490361031	-0.011401215522382	0.010695289116748	-0.022227867945687
2014-08-08	0.000547875171219	-0.002612561544026	0.003156009775688	0.00318376311732	0.001093688509562	0.005024413732925	-6.94283148305885e-06	-0.001141085798017	0.002720791724666	0.002468127599077	0.001086302601784	-0.00615581083824	-0.005975263190087	0.021037463268201
2014-08-15	0.000766521308496	0.005050223773009	0.002982342395163	0.007879773670036	0.006562384987227	-0.01325861180064	0.008630054160472	0.002416702564283	0.011796572218192	-0.010958418878646	-0.026524997568172	0.005590413609989	0.012126518135813	-0.002378361392454
2014-08-22	0.00047421891563	0.006795739989026	-0.007657063155708	-0.006733231086536	-0.001971788899128	0.004791853876743	0.010976922313967	0.014068483156595	0.016569805994372	0.014563263792803	-0.003978762136024	0.023949416972307	-0.000211483557941	0.011265413827707
2014-08-29	0.000619793300553	0.003228831342528	0.004316895314023	0.005546906891124	0.005098446177891	-0.003989067783757	-0.002103128430351	0.001473800437752	0.005562463437434	-0.001279859634934	0.006830991637383	0.001261356114356	-0.007004167443571	0.023887660098818
2014-09-05	0.000619409394747	0.007059346948992	-0.010277389190492	-0.000356171868562	0.0	-0.003982024911483	0.006392904699077	0.004924696358471	0.013136550483081	0.013061456859586	-0.01628960385845	-0.006481203502718	0.002552649758779	0.005740555013536
2014-09-12	0.000546219265988	-0.003360981299196	-0.0117121585547	-0.009640928987664	-0.008901310511432	0.017192356943741	-0.032697645733331	-0.003833936841018	-0.009382545239484	0.019451128812239	-0.0115994758643	-0.009320911824261	-0.009820745028402	0.005707789047039
2014-09-19	0.000691449706388	0.004419993117625	-0.002572394942931	0.001413766484805	0.001269228986959	-0.003649542569231	-0.008775091044098	0.005919988536549	-0.000825673691754	0.00597200855064	-0.004434865999878	0.010272025457804	-0.01187021599211	-0.00114023637024
2014-09-26	0.000327362010744	-0.003527136314093	-0.001828206572632	-0.008464437590394	-0.009507495308608	0.017729324617345	0.002326693843029	-0.002435473435405	-0.019363131127108	0.02587907970389	0.014422402936436	-0.021621630077388	-0.042351967342571	0.002272779177596
2014-10-03	0.000581712432328	-0.012694482283649	-0.004181230073232	0.00726645963367	0.003732206075664	0.003103747776576	-0.002591827900741	-0.017504313434851	-0.004604392091379	0.014453074229097	-0.026904373133592	-0.004299678081106	-0.015061900440422	-0.031176619340533
2014-10-10	0.000472392312424	-0.000963634299105	0.01010017758558	0.005641898781012	0.005470821161681	-0.000615528391213	0.005048477862125	-0.038287848732998	-0.028201969676763	-0.015417599232997	-0.02636585884127	-0.024359326469695	0.024754301348176	-0.078039643915553
2014-10-17	0.000581099747594	-0.020786360721615	0.00704753131161	0.001476929209132	-0.00071078621021	0.003221759644091	0.019586445190209	0.008284706975001	-0.003741935876873	0.000502749385665	-0.015723310498748	-0.002251816991317	-0.01241410819006	-0.000635031648056
2014-10-24	0.000725900148019	0.022691340211375	-0.005569241643503	0.002235062870187	0.007337346955051	0.002651081738646	0.029439741485692	0.031252304545348	0.00901879425699	0.007584693473798	-0.005506535626424	0.037526942254373	0.022013467537179	0.038587475516708
2014-10-31	0.000652859912202	0.000895316453176	-0.00917107250941	-0.001093130024965	-0.006043078353259	-0.005791243548743	0.012219117596139	0.021007974801075	0.030714625728523	0.008733594882286	-0.000363421169398	0.040735186086861	0.03899851561876	0.01273294082471
2014-11-07	0.000616198797974	0.006548117695279	-0.007355966210708	0.002232514880472	-0.000558106511354	0.004418579997344	-0.000104099540472	0.002152013967336	-0.009211353834257	0.01398782894238	-0.005209639088161	0.014334651790161	0.023023511430917	0.001206182849035
2014-11-14	0.000652032190021	-0.00424662662118	0.000123311327614	0.000782574710605	0.002686198113032	-0.000472750381834	-0.000389452023624	0.003808358648337	-0.02824820239432	-0.002732900559584	-0.028636633390223	-0.023253311895878	-0.002718245270172	0.007199979819969
2014-11-21	0.000651607321057	0.005586630582532	-0.000986698113235	0.004257842032838	0.005224975602478	0.00610636065684	0.017211461557109	0.020951357969172	0.028665466933314	0.017728721947067	0.016886340475702	0.039933625865801	-0.024158835476736	0.027121812852727
2014-11-28	0.000615017294136	0.012411223095984	0.004561979842776	0.004686275929057	0.001609941735807	0.022638804997104	0.035435579423261	0.019781196829349	-0.009970614130159	0.020467308115605	-0.065649424755097	-0.006307356822898	0.003426127548422	0.004648316829266
2014-12-05	0.000686924953348	0.00047486748589	-0.011749923822199	-0.01143625715003	-0.015170416680923	0.030389352288471	0.025296261482417	0.031868920405296	-0.02196659141932	0.043539221845438	0.018568622743787	-0.032614044854552	-0.046377514744021	-0.04440261732798
2014-12-12	0.000469729552819	-0.017710438174727	0.012638093764107	-0.001974381268657	0.003896853068822	0.027699520018864	0.015275237246172	-0.024504876811426	-0.035692095299002	0.008574081125829	-0.044791567025936	0.006173721055217	-0.047928466571951	-0.037203229083758
2014-12-19	0.000758328103506	-0.003056376737161	-0.006629133600757	0.016483630198772	0.029332463997202	-0.011219425522239	0.010413765196599	0.018618203270153	0.019356654594365	0.013981996077497	-0.015586806657378	0.004739308407697	-0.005417514133342	-0.014978511581657
2014-12-26	0.000721682995996	0.003751245625544	-0.003800963933732	-0.000445116030355	0.002416234317378	0.008057764442648	0.012912414797807	0.013930637427935	0.011043456683916	0.007255909030369	-0.024092318802168	-0.001617865606091	-0.02245138487545	-0.039680806784566
2015-01-02	0.000432759933185	-0.004810679308548	0.001327909549295	0.001942998211789	-0.000566551318838	0.008296668714463	0.00148934980173	-0.01299822574754	-0.020835447912196	0.018782535914044	-0.026456736472266	-0.022455309920211	0.033957910796011	-0.026219282687823
2015-01-09	0.000792907127248	0.003956042112375	0.000890780787477	0.012688402242004	0.006679625041791	-0.01599142815667	0.015991806794606	-0.021654862632068	0.006318286045431	-0.004397854160104	-0.065787747293495	0.002677409227148	0.003263406159624	0.021558211332264
2015-01-16	0.000504250118738	-0.001540310627512	0.000616627461313	0.013509534697659	0.013854676916394	-0.003072578305791	0.019050486006567	-0.000873048114107	-0.023403987292397	0.00581535619042	-0.014307922752146	-0.014735281654474	0.026410996598398	-0.090655079863604
2015-01-23	0.000791879675676	0.010386296381247	-0.005358973712555	0.008258509593007	-0.000796899379297	0.00677727355669	0.016545357808168	0.018940438009914	0.029691278474301	0.027794631206783	-0.026497579160749	0.024517415148844	0.029479580027594	0.020238505415593
2015-01-30	0.000539558654122	0.001023951060506	0.003573307899201	0.003563618810666	0.002702052307441	0.021584008701025	0.005989097726731	0.005422120781493	-0.04065473503872	0.023549620190328	0.048952521965125	-0.025395701746116	-0.00529568757471	-0.049118101296966
2015-02-06	0.000539267687567	0.002000581631023	-0.00607906841671	-0.019919709077938	-0.016739333804136	-0.008623575674107	-0.008836626567032	0.017616198227652	0.042194239461265	-0.008309088455261	0.041597910146537	0.03330754112377	-0.02872728963691	0.099331815384203
2015-02-13	0.000359350298534	0.001130839089538	-0.000174721318012	-0.003566296560948	-0.000245025973979	0.002475315386635	-0.001933452592526	0.021007025100819	0.008322671814929	-0.005322662391658	0.025002051771749	0.018373088569875	0.005223129848694	-0.001355350971491
2015-02-20	0.000502873573816	0.001525477688999	-0.003079061702036	0.003382540588363	-0.000637348651276	0.009767262981042	0.003423681621781	0.020007444662515	0.011055750052616	0.011172763465912	-0.012705320049904	0.018711835942706	-0.008415834955252	0.019561453522546
2015-02-27	0.000538512641135	0.002868503772825	0.001202399312973	0.001239698039804	-0.000318826720379	-0.005430082852715	-0.013428592282422	-0.007956535950676	0.014563731017713	0.004657590385759	0.00580749276982	0.060729640733097	-0.043175530912046	0.011950875339494
2015-03-06	0.000107667737467	0.000343355817951	-0.019780847391632	-0.019249850265701	-0.026319597697284	0.036045086414112	0.006952128334188	0.018069364783418	-0.020793016454407	0.06070311818007	0.011768099154908	-0.031818771263367	0.002857825236286	-0.052160031727172
2015-03-13	0.000681626602653	-0.000233761675624	-0.004886476228606	-0.003561474276933	-0.005505064407926	-0.000703536753313	0.001050536231753	-0.011572342417587	0.016532328313433	0.027130281313236	-0.054284916365639	0.009931740722195	-0.040277156843636	0.039540177082294
2015-03-20	0.001111131138171	0.000774196618731	0.016388759221051	0.023224215935127	0.028089279800605	-0.028256294016416	0.016159171971246	0.002589134349313	-0.000776169852372	-0.055107004085757	-0.018509046887056	0.00328882109395	0.017425891926868	-0.045817760120333
2015-03-27	0.000358166192941	0.000408756125272	0.002729734454902	-0.008174777542811	-0.01129060226162	0.011956502713037	-0.012157346473046	-0.007179273115088	-0.007537865240113	0.002985412812762	0.020680588595779	0.023699803322863	-0.018912512616912	0.00697353442773
2015-04-03	0.000393834701927	-0.010505206119999	0.002011735762764	0.003416202569892	-0.000124509743048	-0.027283037358244	-0.023932992678375	-0.002377936492717	0.012863659782674	-0.031604171495013	-0.01401368699244	0.022140997786676	0.011586472524839	0.012014023470234
2015-04-10	0.001395074540797	0.016210295553819	-0.008598666150964	0.003748983771566	0.006157073995476	0.026560863978994	0.014068920691425	0.031344071142277	0.015245743599154	0.052860795162115	0.03116365215047	0.005427474764838	-0.008121122522342	0.021469754822012
2015-04-17	0.000893255977215	0.001269052806241	0.010263835004682	0.003963667796852	0.008404549946403	0.007152727153459	0.003489436196453	0.003243826720912	0.002900294576349	-0.008088716712624	0.051732622727661	-0.027150345862724	0.004929761031359	0.015333558743331
2015-04-24	0.000749718890546	0.001947525380085	0.001096717073886	-0.001395801382155	-0.006525268465543	0.00302107165212	0.013413543405873	0.026625385721248	0.016763829278842	0.000646264979569	0.015360996240581	0.008257361941342	-0.003695040538651	0.052220451601151
2015-05-01	0.000570837362535	-0.017376882502803	-0.001460421399092	-0.005165360030935	-0.009706283459337	0.010348042152189	-0.016178224901877	0.002126366422949	-0.026362232157373	-0.009179575758324	0.026855747300569	-0.000577862433019	-0.056868112795729	-0.116765883171209
2015-05-08	0.000713088774111	0.025114935781161	-0.002188296222727	-0.000921086025468	0.003436515073606	-0.027474757382441	-0.024006140799294	-0.025363602423939	0.012118531057372	-0.033380734743972	-0.029188175164247	0.00037043301177	0.022472855852059	0.114303977772223
2015-05-15	0.000641345422111	-0.00090467307926	0.006694026914023	0.003862872983031	0.005973274424623	-0.007507876679549	0.00456709947948	-1.8663708321931e-05	0.004573363229834	-0.024693520753463	0.004153910489237	0.00117440693626	0.005349649747241	0.025856336984663
2015-05-22	0.000640934361779	-0.009890312756442	-0.017293622179213	-0.00291877067354	-0.007092580074583	0.017064730651218	-0.000723178080673	0.012926353801423	-0.010171378470901	0.046076349320591	-0.004147216412191	-0.012015361372774	-0.003563251415852	-0.043701255833814
2015-05-29	0.000569374770729	-0.00160471843002	-0.002124166409625	-0.000598595620499	0.005361277703074	0.007309783233711	-0.004639338651888	-0.006389653013326	-0.003804971141442	0.018935279198652	0.003245432058936	-0.043483531604307	0.001528662718065	-0.039430998956692
2015-06-05	0.000640159350406	-0.000356102758698	-0.012554824142154	-0.013073899711155	-0.019093420219816	0.021455011685174	-0.0111490979334	0.006253070803052	-0.003174351204875	0.011270745533968	0.002256319533217	0.00871906287855	-0.029189725755799	0.008283863304678
2015-06-12	0.000497618550114	-0.000567180035222	0.008467790529085	0.007299811562209	0.010890948301618	-0.019817648253598	-0.009711437652738	-0.014599413429467	0.002925570831469	-0.032797681036287	-0.011038285898099	-0.003405931154573	-0.035484581925534	0.012985323823035
2015-06-19	0.000816978999353	0.000138163518617	0.006775170246952	0.006993923277247	0.007211808835963	-0.003551015379534	0.00585567342449	-0.00153376065045	0.006265723930683	-0.012709797515528	-0.017987907945699	0.012049628618111	0.016698475804459	0.001357504455256
2015-06-26	0.000567939813648	0.000254523776451	-0.013320099793702	-0.00509634558985	-0.006887404925299	0.013563566162691	-0.005865512034095	0.006382927513679	0.013097640354866	0.029519656427874	0.024547256021352	0.012472989382706	-0.019145791777815	0.002029148637243
2015-07-03	0.000638546972635	0.000276206752923	0.002188077809552	0.00509634558985	0.005474012176028	0.010994600722804	0.002984678300033	-0.010005872789694	-0.011052745258885	0.014893315640162	0.002943854845583	0.001203504202192	0.047324087995242	-0.028827414215511
2015-07-10	0.000709018747797	0.000276232215437	0.000464227342571	0.00452110423911	-0.004003038699956	-0.001049488232341	0.01581969656975	0.002412577598376	-0.003322687899205	0.002855044139974	-0.038110293348773	0.009365184842431	-0.008344246589393	-0.009794278977352
2015-07-17	0.000531434353794	0.000254216788449	-0.004604445190121	0.001098498828881	0.003804507827754	0.013457724053788	0.024793847598748	0.026769101584636	0.009073507065301	0.027960629169964	-0.017260116747503	0.022591280611882	0.01996177753691	0.009101090281722
2015-07-24	0.000566552191069	0.000261574784613	0.005520855867737	-0.004791883617612	-0.0056498028504	0.021141700981437	0.016296714563906	-0.000447287803153	-0.024023294536077	0.016685396663292	-0.022700285266948	-0.017209070527573	-0.002570034825041	-0.085810246385608
2015-07-31	0.00074311296967	0.000254187369353	0.004911672140935	0.007190651116572	0.009538786090013	-0.009766661831604	0.002223571672575	-0.001367468145896	0.011313071474024	-0.009808325295239	-0.03233274365177	0.018304838310251	-0.004125843913558	0.041645544144289
2015-08-07	0.000318308018745	0.000268531996194	-0.003993089466795	0.00139093180638	-0.003367923740198	0.003018631636108	0.009287003239935	-0.00268855307457	0.00243731448435	0.008017412499298	-0.029905854795878	0.01467609567962	-0.03229898723014	0.003632850590201
2015-08-14	0.000318206730989	0.000268561504855	0.004147854617076	0.00232150683501	0.000669534946216	0.013353122587891	0.022425920899567	0.009876778471147	-0.025177593357611	0.0016554443641	0.008495388395163	0.00585098679845	0.001333511332428	-0.040730753510007
2015-08-21	0.000565450962196	0.000239490327707	0.010529005140383	-0.001797558990004	0.001733746564317	0.036716771731696	0.00796767688278	-0.032549393744145	-0.036854131225406	0.016638604107015	-0.014982898300344	-0.044494475758256	-0.058727435406385	-0.10176167221572
2015-08-28	0.00067105800106	0.000239432985823	-0.007751749629518	0.001206313947198	-0.002130453898687	-0.014055974203425	-0.037550409050775	0.003310165501566	0.026379019937281	0.001569796536811	0.039258606905946	0.02731558047072	0.018205236028363	0.071838101322868
2015-09-04	0.000741172144681	0.000261058441914	0.001118852247057	-0.00230008185845	0.003169260848229	0.011267624507695	-0.035719457686737	-0.030769620227291	-0.012739363386503	0.011294389382704	0.007899251529491	-0.019424718758232	-0.01735765863619	-0.0252415658119
2015-09-11	0.000881632134408	0.000246505119413	0.0026369246486	0.001503622646258	0.00419370572937	-0.005986074094086	0.010665486436892	0.018999353820532	0.000885603667365	-0.016845392500947	-0.015659092464231	0.008863702993219	0.031960480462137	0.031455738962687
2015-09-18	0.001127356117285	0.000253735941957	0.007016305793428	0.006263494889842	0.005474623024538	-0.011131463660286	0.009478328012133	-0.01970125740236	0.018167455835618	-0.0201122198074	-0.034383781910441	0.03448965423447	0.005999472590226	-0.004657005869964
2015-09-25	0.000985395117567	0.000239193525947	-0.010732827971151	-0.004875790634843	-0.012961592925585	0.019016582315682	0.026395687931624	0.007024853139245	-0.026276309931758	0.042217140788316	0.039791715476902	-0.012196036471608	-0.06225727524032	-0.082642848724882
2015-10-02	0.000914141122657	0.000246322934814	0.01075985188822	0.007880118671935	0.004726035346351	-0.012641433894822	-0.000445016937908	0.002870534545019	0.00704285315418	-0.017462827422173	-0.023348509332188	0.013859764281346	-0.000289393722176	0.010088976889382
2015-10-09	0.000843081512683	0.000246255032011	0.000125590465227	0.002860394522265	0.00418771396576	-0.019692840259054	0.007974603571824	0.019280953956357	0.037668452913629	-0.030965670718593	0.032258969110846	0.021835842482999	0.074438701000426	0.07643202559355
2015-10-16	0.000666935805826	0.000224543663168	0.006058985656834	0.005002870814407	0.003827474126409	-0.000365207868202	0.009736980735964	0.003309544481448	-0.000258283265154	-0.007408935062971	-0.036030909541287	0.030371311426369	-0.035273650088678	0.000778852111913
2015-10-23	0.000631423881785	0.000238856327216	-0.011122797864457	-0.00111954513384	0.002006018726866	0.010049179150044	0.02296475981114	0.025443286328394	0.01445808317523	0.037634876020277	-0.022723622431981	0.047451891485144	0.008314903781558	-0.106912305670536
2015-10-30	0.000490831970026	0.000282303984706	-0.000436579521796	-0.003590990482452	-0.002275425177106	-0.005426978932723	-0.008858721586716	-0.01071971145905	-0.010440392758234	-0.004865594332172	0.014639434727613	-0.018098368842832	0.00137912033995	-0.103353358089145
2015-11-06	0.00049059117219	0.000267768049343	-0.019767016390716	-0.003536238833422	-0.003951458711927	0.018337569825734	-0.007278099737849	0.024625642319998	0.015617122626104	0.041962718181976	-0.01107839185743	0.025533823294632	-0.023989992892249	-0.000954991452852
2015-11-13	0.000665417574065	0.000238769255161	0.00327031581702	-0.000135391281009	0.003657477965549	-0.007416996271929	-0.030543892086509	-0.041757412407556	-0.036603030236032	-0.009057693498618	-0.06110794205815	-0.04028944846032	-0.020536945401874	-0.112182391815953
2015-11-20	0.000699961530696	0.000224154206765	0.002174314215119	0.00430098504642	0.001982694910712	-0.008723269360155	0.029130820700297	0.018790734592791	0.028863156385706	-0.005794299093551	-0.016679206069654	0.023481360014838	0.091109596048344	0.08994829885603
2015-11-27	0.00073443268379	0.000224212429655	-0.000981248711491	-0.001506617030921	-0.007461622170056	0.005330901628792	0.003606666444128	0.00104941951479	-0.014517154762135	0.009313715922187	0.003524973574727	0.001699642212315	0.017214822618049	0.01551932996001
2015-12-04	0.000454378645031	0.000238612492881	0.002982065595602	-0.000810464034998	-0.006103833216815	0.001706628621664	-0.002239854905671	0.004225468933829	-0.028743800051146	-0.012485163111628	-0.013411707521161	-0.040599621398729	-0.053923565813276	-0.041263910265578
2015-12-11	0.000663720702757	0.000245717501396	0.008823086850132	-0.006144829004143	-0.014908690527898	0.043316598836233	0.022547178006015	-0.001490834186714	-0.02338130247243	0.034576978623004	-0.026181955014286	-0.003353354823743	0.006528858882463	-0.100135304560204
2015-12-18	0.000802862422042	0.000252940086604	-0.006925568803013	0.010751216422835	0.018224704454849	-0.014723353762204	-0.007448217747543	-0.018195629794545	0.022040689597688	-0.009122084989678	-0.041694319515845	0.010277225769484	0.028072957012415	-0.004445383810562
2015-12-25	0.000732485775439	-5.59116119323022e-05	0.002245126126533	-0.001054225410261	-0.007538783379403	0.005881736792237	0.028228030709604	0.030578727269287	0.013685304299708	-0.000198967387342	0.0356857454649	-0.00772101125622	0.000527148140832	0.219346126868442
2016-01-01	0.000627418194796	0.000572364742113	-0.003214616335547	-0.000561211333239	-0.007922169661714	0.001344849776631	0.001227671205957	-0.014556301891481	-0.012733889134752	0.013327363893367	-0.010455311655587	-0.016350158583784	0.001053463357895	0.003473608319376
2016-01-08	0.001114439064983	0.000415138831078	0.00750441729225	0.005977518218126	0.014571163318801	0.038234101873185	0.003463733184892	-0.028454259893101	-0.065184928606158	0.035551216796002	-0.017525451270721	-0.019585392558862	-0.012982034223169	-0.36754912294363
2016-01-15	0.000835015009203	0.000295910296708	0.002219296765722	-0.001496621712313	-0.008866869642544	0.018199296787597	-0.002960033484571	-0.006544154065232	0.014358721843982	0.024865301187591	-0.0502235181371	0.026894134540091	-0.076737066220383	0.019120577439692
2016-01-22	0.000695313614441	0.000295822759707	-0.004538163334608	0.0	0.009929582130573	0.009665806585796	0.025107050727691	0.032540152842052	0.018761779551099	0.018492436454876	0.051064891598776	0.030530014761044	0.01882542760139	0.016281930628489
2016-01-29	0.000660100428714	0.000302896753917	0.00344304441945	0.010783513608423	0.00909790140223	-0.018370527041749	-0.007323467743811	0.000354247723601	0.047150339664411	-0.019195266339164	0.015973145908136	0.061079400076541	0.027039974951906	0.018461604048691
2016-02-05	0.000555536280389	0.001582996853622	0.016698552214062	-0.000530891246128	0.00385997107896	0.018229536092049	-0.003549522907397	-0.017194777870632	-0.009235570324227	-0.013820201625399	-0.023756020803438	-0.038687738853658	-0.000825423076168	0.120488940942825
2016-02-12	0.000555227831177	-0.00094131150541	0.008245445800783	-0.001372774991954	-0.007022552319736	0.025100453185897	-0.010587121169616	0.0114438628395	-0.018991042125769	0.018424042902254	0.016491496511037	0.013819031949558	-0.036439009023715	-0.088092605236549
2016-02-19	-0.001979407865913	0.000324262003772	-0.001007381351561	-0.00099755054215	0.012275482686437	-0.037037180443574	0.006980796588284	-0.001962959584869	0.022354362278698	-0.026942636171451	-0.03797208849347	0.050496436595313	0.006827907038566	0.089173621356635
2016-02-26	0.000903373814954	0.00237818737352	-0.004259215112988	-0.000754365370468	-0.002987868570449	0.002953790970901	0.006922354087912	0.002117197760041	0.002258181509966	0.009211024088472	0.014495156241475	-0.034279189509923	0.045720665386691	0.0678401358525
2016-03-04	0.000798458670113	-0.001542773812096	0.004066494187421	0.00066564603403	0.003109138019186	-0.027747117712505	0.011372438759674	0.016198897654248	0.031153170927411	-0.030936513371354	0.025175027178749	-0.006183600851837	0.020641397644393	0.060684519887655
2016-03-11	0.00090183842394	0.000403053197987	0.004736524291513	-0.000643450692832	0.000727308022752	-0.004279281365136	0.017294194401444	0.01112458758286	-0.00253436778501	-0.015503463430826	0.033131506400975	-0.033579735388082	0.012655059478095	0.022535807376051
2016-03-18	0.001074207009406	0.000402898004713	0.016021972291477	0.009828360269904	0.009359163282434	-0.017400366635496	0.001737849250873	-0.009352722071019	0.01655784820537	-0.032203505035176	-0.009104117055854	-0.002018046836676	0.017400776665986	0.10480399460315
2016-03-25	0.000553978270522	0.003115847646019	-0.007572886266853	-0.003191901889998	-0.00401756720098	0.008313342279292	-0.004689995239985	0.002821553476156	0.003625156444626	0.023736238441518	-0.005584613456005	0.018154438606058	0.013299428760929	0.030704533424139
2016-04-01	0.001107036714457	-0.002288933296352	0.010125209216313	0.006373647950137	0.006631132846896	-0.011440099307387	0.011677167095169	-0.003196720279617	0.009057913436211	-0.02939203425305	-0.053040413370599	0.017325165557744	0.027810886703722	0.017449370846346
2016-04-08	0.000933109915469	0.00039516109832	0.00999088762431	0.003564676338715	-0.001174060586996	0.024902042551338	0.028120368519824	0.016039998898059	-0.026473127629311	0.020398718701893	0.058760531988861	-0.040204294695903	-0.017951117787434	-0.015258190914578
2016-04-15	0.0009667507572	0.000402243969347	-0.001949084466534	0.00834787456482	0.012815801896635	-0.012646931016399	-0.011112277380081	0.011614702935725	0.014979481053622	-0.007517024703887	0.002338384763613	-0.008523763696173	0.009514343178485	0.038100991198769
2016-04-22	0.000896861046663	0.000387732116612	-0.007664977579604	-0.005231011570053	-0.007889212317621	-0.004465057835596	-0.017546781898213	0.007164135237845	0.001682726171458	0.000925964332272	0.030843741049099	0.016121410730418	0.007942459225676	0.028409987215675
2016-04-29	0.000792707136239	0.000409152415023	0.014469595616902	0.005317602902315	0.00615986631364	-0.01718284093565	-0.01277258379533	-0.029632609697231	0.003754135517886	-0.039002501184036	0.017739469317943	-0.023155614270717	0.012529337226752	0.005340488436186
2016-05-06	0.000757654063864	0.00043765446377	0.000962986000729	-0.002839771691946	-0.004824784460784	0.039440123834984	0.066379371660501	0.026603483191699	-0.012636519616796	0.049943226696121	0.012313197114216	0.009264825844381	-0.014261367846561	-0.046475030088431
2016-05-13	0.00075708045875	0.000394366296226	-0.006590639122409	-0.000564579186368	0.005132969136961	0.016787996426224	-0.000120042640733	0.006576898796298	0.004251525402756	0.02102752967774	0.038997247813141	0.020097477300851	-0.00670893310273	-0.016550915443946
2016-05-20	0.0	0.000408645004726	-0.008254657534094	-0.009186487900172	-0.012786128725794	0.009639420697294	-0.006569251163203	0.017205877004663	-0.005445340547038	0.019648189799463	0.02737555431523	-0.021460050230252	-0.021674235553544	-0.012586687591701
2016-05-27	0.000378325398745	0.000386943049905	0.002099930496114	-0.000109611864498	-0.003101821499428	0.006985058926118	0.017218416785774	0.024712043969699	0.021215505699914	0.00455261427873	0.015039491046645	0.047446399907523	0.017176476846713	0.01175364346161
2016-06-03	0.001099769846558	0.00040820550857	0.014775109561218	0.001664805098537	-0.001060189969672	0.00630212245804	0.019170632515698	0.01631686337784	-0.004256713315456	-0.002919968734899	0.018627572073173	0.017169523329164	-0.015140334631412	-0.009218343109374
2016-06-10	0.000755390778949	0.000415254432714	0.003345865852288	0.003037689322985	0.002119257126862	0.002197466545512	-0.004275422384868	-0.016934492794193	-0.016480785400971	-0.000138958491481	0.007410256086285	-0.009515205616526	0.007346454826687	-0.013575767200683
2016-06-17	0.000686224079082	0.000393680559065	0.002851930831179	0.000741629437417	0.005517851007871	0.010926095409553	0.016842114040847	0.004256560805147	0.002845154616352	0.01138247071033	0.001867821019399	-0.0029370321002	-0.002527168390738	0.021125937267337
2016-06-24	0.00072002883226	0.000379120268966	0.000999455768109	0.00482893070701	0.007816635767107	0.004782176870873	-0.004626927555696	-0.029379343895137	-0.009322397955321	0.016151797333815	-0.017320604407402	-0.016369554730295	-0.015041711257303	-0.062088192313422
2016-07-01	0.000239894447594	0.000400461979384	0.007715286215193	0.008168956022966	0.019581045199107	-0.030430122886488	0.016430250854295	0.010003238510585	0.029145054331233	-0.024951237269979	-0.007650549909469	-0.006358737796623	-0.000770910997964	0.006207733918965
2016-07-08	0.000616607309205	0.000478936376703	0.004662451440073	0.004295354742088	0.013755375068485	0.007839347901121	0.013321570205772	0.009843750624867	-0.010200011093344	0.014697417792052	-0.043057241709175	-0.000481562649677	0.005383938143023	0.020136130388681
2016-07-15	0.000924198665794	0.000478699963491	-0.013280272619781	-0.007550615073047	-0.009921860853887	0.005378646104246	0.001918247071643	0.019158337550721	0.020964728442248	0.000142886770731	0.003140851412974	0.018256073727663	-0.002303853572458	0.078303942424571
2016-07-22	0.000854978592121	0.000478470919476	-0.003769512194266	0.006628669488292	0.009738163953255	-0.003149303700337	0.021052163282029	0.011311045170728	0.017482541686997	0.016130576487275	-0.027003924258382	0.042818279611507	0.003070626772965	0.021402653760406
2016-07-29	0.000888402983327	0.000478249230665	0.01726963838339	-0.001008681181337	0.008210358181832	0.011067433807387	0.019072785191128	0.017028979377239	-0.018612619633984	-0.009750682908427	-0.017614480400816	-0.051129363514957	-0.023262873784729	0.114031094903563
2016-08-05	0.00075110962903	0.000499347217636	-0.006026221607226	-0.000751807057289	0.00168403844815	7.99852827508829e-05	-0.016054425444459	0.003682207805698	0.0113683185479	0.009067631789102	0.0083207864414	-0.000655958760084	-0.001832221426062	0.029642740820599
2016-08-12	0.001432371843016	0.000477774906829	0.008958772374	0.007300787125181	0.000477386658153	-0.026693899322807	-0.032154026799255	-0.018896039843872	0.024483516658162	-0.035383560121945	-0.005269417482275	0.048210517785995	0.013789733278598	0.078372830502825
2016-08-19	0.001021868063578	0.000470485098408	0.002782044391378	0.003534851746128	-0.00476131710171	-0.002203936177547	-0.014116592346015	0.000971201607974	-0.001374489606413	-0.01260620784459	0.048065830667049	0.023926977495552	-0.021416331717858	-0.009464745495307
2016-08-26	0.000884775120674	0.000484387575847	-0.000816933878989	0.000637497630975	0.000616375049478	0.020238381763506	0.004861599526427	-0.002445780348436	-0.019398931864746	0.017823236158772	-0.013293665767071	-0.048498827424404	-0.033828729071513	-0.015337785140901
2016-09-02	0.000883992985623	0.000491321772233	-0.011971232560787	-0.000743786758759	-0.002765242006578	-0.000764040628169	0.015671106740548	0.020504481465939	0.008794313278136	0.013396435778002	-0.034199123107934	0.005693119843286	0.004359679929811	0.007698298238846
2016-09-09	0.000849256951255	0.007814073026827	0.000404354210748	-0.005051107807785	-0.005645583453165	0.017093612280754	-0.019557230498288	-0.006132654567289	-0.028200490344677	0.007991023730652	0.032609299763426	-0.019537425492144	-0.026447822543609	-0.055843107601418
2016-09-16	0.000712818889333	0.000660693082724	-0.00339601142877	-0.003424514283719	-0.000805829645181	0.036982391126655	0.028724509583896	0.038422764160312	-0.011609741269137	0.050801426359022	0.020886526640856	0.038763640179387	0.012484556662245	0.007303348598905
2016-09-23	-3.39322373257289e-05	-0.006995188919117	0.009479181574122	-0.002920086242072	-0.002652307331116	0.009071151214637	0.039607506704055	0.025185244312962	0.039611207834209	-0.003632562336502	0.01282061128477	0.035057392155263	-0.015560191688454	0.027228561554311
2016-09-30	0.000610604177864	0.000483306584802	0.001207968643247	0.004141414641924	0.013282905977041	-0.020631499263915	-0.031171443872395	-0.020241883024157	-0.011211567817785	-0.019881044160278	0.016483590010941	-0.019446030060527	-0.00815412925167	0.002603391300913
2016-10-07	0.000644122405523	0.00061082741346	-0.013745417773694	-0.001371418990527	-0.001847649335489	-0.004358161377332	-0.058302621159292	-0.007922617649682	0.007397569014792	0.01001806171596	0.016310751413389	0.004187026354217	0.010950551655654	0.016146065158809
2016-10-14	0.001117753770243	0.000574930198462	-0.009044423666464	0.004855780314414	-0.002102713731571	-0.015297044724314	-0.00770490037633	-0.028748347398536	0.002200465640323	-0.001651014924256	-0.011623712173522	0.021167122787908	-0.007287027761091	0.021545611847887
2016-10-21	0.001116505791555	0.000581748957789	6.72141909783264e-05	-0.001388014188399	0.004132661855278	-0.021983466236884	-0.019389499350274	-0.01369219922516	0.014918111012202	-0.014204326959745	-0.020592504225713	-0.000436448462815	0.016736792355524	0.059627978116935
2016-10-28	0.000878794080757	0.000581410722696	-0.007912988048051	-0.008799850742048	-0.010007067788963	0.020746373299787	-0.026393471490808	-0.002432596543969	-0.008528907108312	0.002465337314386	-0.009415831557144	-0.014787329259509	-0.002770084873815	-0.029973906716999
2016-11-04	0.000540412753383	0.000595226831965	0.012777865454981	-0.000258726635194	-0.005608203115695	0.00222041079361	0.002679891408905	-0.007127818395287	-0.027717976063746	0.00084187504404	-0.044143168156678	-0.04908931229298	-0.024429124421546	-0.037200486685022
2016-11-11	-0.002061891247486	0.00060903224096	-0.026135514664218	-0.04199069155623	-0.041586033778103	0.091477578123986	0.060885322397342	0.105568488055934	-0.037453984001489	0.105330137986396	0.073491267641858	-0.016125126036164	-0.167648607317773	-0.026893775917157
2016-11-18	0.000676498469853	0.000587498835024	-0.022459252586364	-0.001597929783548	0.020394736745896	-0.009915078323346	-0.012154560730709	-0.007710332254804	-0.013746877922824	0.012036376012566	0.014612932076636	-0.044852181283763	0.022271154839508	0.031305494757816
2016-11-25	0.000473276774326	0.000671957409431	-0.002889464687145	-0.002909831185281	0.005986489395736	0.000498821967227	0.021788996807525	0.022314344981782	0.022151098036126	0.01189305601222	0.024200947871597	0.019347961415323	0.032026026719409	0.03945716258942
2016-12-02	0.001080935114032	0.000678515672031	0.002223585336379	0.00450776096883	-0.003389514590568	-0.001245097891335	-0.007753257984024	-0.009285137890377	-0.017853043175194	-0.009577587019359	0.054195911234999	-0.038510343264145	0.004447275436667	-0.023237259198301
2016-12-09	0.001450669080206	0.000685166203795	-0.007892559122658	0.002156528825702	0.007469908592382	-0.011639065992583	0.020453157885962	0.020413998797232	0.051574624507389	-0.003834879365173	-0.005639351783657	0.020398075560914	0.042202973968026	0.103377722957674
2016-12-16	0.000943491662805	0.000691802758165	-0.011969952787736	-0.00060605382266	0.003387655830171	0.002454145232681	-0.005764073615708	-0.004518100746761	-0.038948427586403	0.016603826612575	0.006865347542854	-0.034934746039249	-0.02336411227162	-0.094752671090814
2016-12-23	0.000976250266895	0.0007828896574	0.006100280630598	-0.003869434087109	0.0	0.008282831343382	0.012178039523127	0.002025533906752	0.001155103742779	0.010661909872439	0.006167614308986	0.0	-0.028073125690298	-0.015457232186003
2016-12-30	0.00080721112953	0.000577993974574	0.007585895868893	-0.002053272983016	0.009101314246346	0.005694712837825	0.014027646241303	-0.002590548452053	0.010336546533319	-0.007181157039827	0.016704425571938	0.008151347510815	0.015868311385605	0.030069439517444
2017-01-06	0.000336145755964	0.000788915802641	-0.000210034623692	-0.006276147528691	-0.003194595059089	0.023577395699818	0.049366030807537	0.049919262441236	0.009347993214272	0.029773826794885	0.02971570756711	0.015044503878917	-0.061687844267891	0.02861127567958
2017-01-13	0.001041334345599	0.0007742297117	0.004805092823747	0.001657829078302	0.000880689776029	0.011935071014447	-0.006218480198839	0.019095201711576	0.002403365780609	0.003583181887555	0.009394561794142	0.01260297940285	-0.027501308813124	0.00410384116783
2017-01-20	0.000805450256653	0.000780703123167	-0.002075933954568	6.80712025040719e-05	0.012935183117357	0.005164393958362	0.004541884307182	0.000602862911201	0.003224810967014	-0.000289670605233	0.003064986630665	-0.000740572774148	0.012316269267983	0.10172529137585
2017-01-27	0.001340977102621	0.00077302723682	0.001058529194876	0.005588692382629	-0.003069032686968	-0.033030266407816	-0.037946592440832	-0.021147855695805	0.023243465393751	-0.034740314678236	-0.037429663811469	-0.008992568754559	0.025844700773799	0.022990712535399
2017-02-03	0.001740586213504	0.000793417664597	0.006768943458824	0.004232905856425	-0.004782607814744	-0.025369002218725	-0.021836823523374	-0.028049307257351	-0.004142168176788	-0.037267585777978	-0.023269437161579	0.001120683757412	0.000662471041121	-0.030948779060649
2017-02-10	0.001169844878305	0.000870054576212	-0.002921345242843	0.008434714913198	0.013029276519643	-0.00083519209359	0.010745301434943	0.007035682004457	0.012038181985977	0.01014985974379	0.008209383782903	0.017579518252267	-0.011992149045264	-0.02700113979626
2017-02-17	0.001335291959652	0.000862249201183	0.001474420955847	-0.004779141706121	0.003315999313698	0.004076002631521	0.006019363883498	0.015124704403736	-0.013317769438052	0.005495993884992	-0.010647671129458	-0.000672809581134	-0.037559894684681	-0.033390797616737
2017-02-24	0.001666611498726	0.000847504296338	0.00557905636507	0.009757261638363	0.001268978189775	-0.025667795698122	-0.013730838940557	-0.027707373769275	-0.002484600435945	-0.028881512987979	-0.03313012280991	0.003847245945233	0.015193662443761	-0.042784892313073
2017-03-03	0.000932090613422	0.000867708942405	-0.010770038385162	-0.001419793037491	-0.001699890483112	-0.020370299628858	-0.021005531337542	-0.003554165945961	0.007768222414693	-0.004848716760482	-0.017358410102498	0.004864045554656	0.001369863227914	0.018725525126448
2017-03-10	0.00126359209444	0.000887965241753	-0.004739543973395	-0.000222024867697	-0.001021323042445	0.00504109087783	-0.032913974410745	-0.001979979798896	-0.006607521028789	-0.002294747245688	-0.050986983455781	0.024859820536013	0.023673746783723	-0.018725525126448
2017-03-17	0.001261997444235	0.000873219131294	0.011248837171595	0.008204289669727	0.006292888095833	-0.027474340785731	-0.007480551673366	-0.016739399205799	0.031166497966325	-0.037727227664229	-0.021126268131996	0.016546713260858	0.024431720337391	0.027961373284085
2017-03-24	0.001160958750515	0.008095422580684	0.008934277544419	0.009905410583368	0.004300694513677	-0.016878907713332	-0.009225768046484	-0.022222834126093	0.010041517751937	-0.022161599904208	-0.02838731404268	-0.003672873940844	0.037450367850334	-0.039241678224544
2017-03-31	0.001424478070365	-0.006407006485166	-0.001690998415251	0.001721227071277	0.003409374587516	-0.001760808078704	0.00491507892332	0.001209713055492	-0.011109721899427	0.005591014220686	0.02485773518106	-0.030662233075868	0.007823541704312	0.012465255187467
2017-04-07	0.001224091595788	0.000933688723059	0.000843616013865	-0.001852074307315	0.001521491354753	-0.00313978718055	0.002579267771132	-0.009638841078321	0.016388543969859	0.001130641934185	0.009385145950194	0.040137606894621	-0.002184429016542	0.03021724817399
2017-04-14	0.000760167273397	0.007714649685703	0.00822679369067	-0.000938239887289	-0.002933177209047	-0.007809178313869	0.004786497053551	-0.012681575384642	-0.007890623452052	-0.011846529676204	0.005307400185067	0.005737258354135	-0.015108880424802	-0.047649477756187
2017-04-21	0.001782472827115	-0.005919476823932	0.001954185891388	-0.000109154814381	-0.007088477760725	0.015547213690675	0.018036378991148	0.022157212775314	0.000245293145429	0.010629947614517	-0.031807597375138	-0.016849471259337	0.01635770980971	0.000171633370989
2017-04-28	0.000988891533269	0.000917261408118	0.000184071629424	0.001636072483003	0.012879373866647	0.00049957749539	-0.01397077439243	0.022050129428414	0.005975840034116	-0.007061754899391	0.001719788912601	-0.008932239051528	0.0255673868213	0.038850418178052
2017-05-05	0.001119562828916	0.000944163313119	-0.001261814733545	0.001785714760234	0.002716182986155	0.008855186062342	0.008724885090651	0.018519177118577	0.004543740791497	0.003005983022558	-0.023990240290505	0.001828190261969	-0.008552281815317	0.003967189279718
2017-05-12	0.001216925276395	0.00089470967165	-0.002083930522809	0.001782531666284	0.000422348933178	-0.008855186062342	-0.021920307502931	-0.013571221760573	-0.001204912605619	-0.007313193983504	0.006016740550544	0.012181000786139	0.022145603946986	-0.024827192527099
2017-05-19	0.000952772145997	0.000900787970719	0.013496758628617	-0.000608312169794	-0.00182404677423	-0.004953643060062	0.005902873841688	0.001026765362202	-0.007281930332528	-0.024146429200187	0.027489704122218	-0.003965991457432	0.020196706699456	-0.021692763299179
2017-05-26	0.000853438423703	0.00094854982983	0.001048828535353	-0.000978420472684	0.005927094326034	-0.0113793507324	-0.003393649889988	-0.003081442970652	0.012303888193291	-0.00884764634492	-0.026018542491224	0.029311469751078	-0.005306616226487	-0.02602495339642
2017-06-02	0.001114936990395	0.00095450212075	0.005640877827656	0.003474487751593	0.003160049035937	0.008898649731834	0.020337547662848	0.021559175388521	-0.007223623548978	0.002291298612014	-0.01942286385682	0.001417756157038	0.031998076026123	0.024771034736826
2017-06-09	0.001539192391774	0.000988056216786	-0.002566090213548	0.010780613250501	0.015022070649057	-0.027630219712481	-0.035867976750586	-0.034603171145198	-0.004789686624312	-0.023118761656583	-0.044364813358643	-0.02461191229105	-0.018200704646847	0.052547153523333
2017-06-16	0.001798179419678	0.000952657526486	0.002618949926686	0.011683571417204	0.002040949966989	-0.014366327174059	0.003309077768698	-0.011259232876377	0.002834103401364	-0.012994475441897	-0.029176351169781	0.010860282321919	-0.011140543248192	-0.011976131522904
2017-06-23	0.001697128344682	0.000958685584532	0.000417846904694	0.008631932455122	-0.000390497889766	0.005250554237931	-0.005277919045824	-0.009259535332432	-0.004892994932101	0.002845891963641	-0.026869867980295	0.000804037477212	0.017534055291525	-0.004225723033499
2017-06-30	0.000945225865262	0.000992138651995	-0.002833234627951	-0.005837925049499	-0.005330329067333	0.006261178851678	-0.006405838802733	0.006101991907747	0.017740759609076	-0.010098092868159	0.058233350582579	0.025897427123701	-0.002901075431834	0.030973172749499
2017-07-07	0.00139989930566	0.001018653105018	-0.007453064991844	-0.000317107977923	-0.003080589277107	-0.001607224570326	-0.014184194796354	-0.001756711124453	0.004033973430225	0.004502101946883	-0.017885482071641	-0.018234133323564	-0.021139953425077	0.043048256039765
2017-07-14	0.00130047485654	0.000983322033306	0.008686878557688	0.003419456219419	0.003407753745602	-0.029574279499373	-0.014736363029073	-0.009011741259187	0.021798855198069	-0.0388573878327	-0.005553493288659	0.032839441085672	0.0126789255603	0.011173356777902
2017-07-21	0.00139612678727	0.000989167119225	0.012482837179253	-0.002320578232211	0.000762967763476	0.005122362711707	0.011419598815794	0.006756277499787	0.007834213899326	-0.012775254673841	-0.005006494305047	0.003137517314901	-0.021022239751368	-0.005012541823544
2017-07-28	0.001329377820083	0.00098138530341	0.001149927910284	0.002088762587832	-4.3582479849924e-05	0.006926146267444	0.017633457815045	0.011874434401309	-0.006830656627823	0.004131813374256	0.051541126136803	-0.010663423056895	0.000299177264759	-0.043361042460672
2017-08-04	0.001327612920653	0.000987227646151	0.001686674386509	0.001221695781231	0.006039820220437	0.006286137130457	0.004332790003923	0.010804845582296	0.002236940392358	0.008936221127862	0.000628704620803	-0.015449481524759	0.005667427548462	0.02020270731752
2017-08-11	0.001325852701218	0.000965771430331	0.005683339647501	0.002774859884346	-0.000888474807344	-0.003185794845317	-0.020966398318953	-0.020773418366638	-0.013399578500353	-0.008214610544461	-0.010236473501594	0.005344731205474	-0.014681911668665	-0.058840500022934
2017-08-18	0.001420913498772	0.000964737027071	-0.000303624926501	0.001950401708834	0.002187260625345	-0.006831227258439	0.001429210616628	-0.003942616110574	0.008461663360928	0.000122260910444	-0.009654469739996	0.003361004657065	-0.003931654845324	-0.007909928436138
2017-08-25	0.001354445690633	0.000977574912014	0.003811409169012	0.000837713927814	0.004230983106022	-0.005412487948388	0.006790033300858	0.002972946874418	0.005813072641832	-0.015128048103993	-0.011751565712812	-0.011360585280812	-0.018966613216991	-0.012911399377448
2017-09-01	0.001384796446922	0.000976613366647	2.44234900836915e-05	-0.000691063322617	0.000473790765636	0.011222562674621	0.016032024592104	0.020872264996778	-0.005707548078444	0.011874487494854	0.03041149307734	0.003951441743602	-0.022486893796623	0.041217955721231
2017-09-08	0.001415018727824	0.000975558234931	0.011674448549378	0.005869284652567	0.00429692357344	-0.00577055137781	0.005530651954425	-0.006442948401618	-0.01971206908225	-0.022024721192464	-0.004197275235477	-0.016472931145708	-0.030791399859715	-0.038128734756913
2017-09-15	0.001380927367512	0.000967849333441	-0.010637486709525	-0.000374937514808	-0.002425492458404	-0.002866668064387	-0.002861301668885	0.012831881669428	-0.003239020151202	0.005591229658214	0.020646191007426	-0.016108474336653	-0.004897968975547	-0.013039551817487
2017-09-22	0.001539251201808	0.000966920312831	-0.002634658066966	0.003327859307847	0.000751887810801	0.004784495416047	-0.023237191389194	0.004801893536277	0.007815047155198	0.006302739310661	0.008652190979333	0.028516812542944	-0.000654878870818	0.035608427467368
2017-09-29	0.00124889936976	0.000966081473766	-0.006688392890853	-0.001870557971534	0.00437121697118	0.028285297570857	0.022569489507118	0.024435378296541	0.000646734356893	0.032315319325572	0.025936191741211	-0.015620898344214	0.006204101532685	-0.001811108307039
2017-10-06	0.001375186106675	0.00115523096038	-0.005002057745902	-0.008712876756738	-0.011785843029952	0.015001001704316	0.01960953938184	0.028514071105374	-0.000856441575577	0.027870091389535	0.000934252555595	0.00892359773774	0.03863209844722	0.004220808195663
2017-10-13	0.001277547283309	0.000977503581215	0.008843852898542	-0.005239084099643	-0.000887397926314	0.020341712463956	0.04042298653269	0.031768591076739	-0.006402182113057	0.015572871308053	0.049087447345013	0.013630985031451	-0.0256953074165	-0.083407829654802
2017-10-20	0.001403419469948	0.000969716376429	-0.00669225761798	0.003348605245603	0.004774000534332	0.004500412526747	-0.004656845420408	0.006790422871449	0.000135439751775	0.008760756618276	0.001405480783257	-0.033008930778134	-0.017504498809275	-0.007220247973487
2017-10-27	0.001178625604308	0.000962160811372	-0.006059961794068	-0.002315449284217	-0.002481364080788	0.007159841231584	-0.00494328838624	0.00789932836387	-0.015708859940663	0.022633273254882	0.03367812102465	0.014926143570629	-0.019148818838761	0.036861593304158
2017-11-03	0.001368011030177	0.000981369562011	0.004224239306124	0.002609758605436	0.001360118518379	0.003662338910191	0.010702493128868	0.003589830128663	-0.013806429422159	-0.001829562671971	0.018675585413442	-0.059813454109122	-0.000666888987704	-0.037520571911201
2017-11-10	0.001334392572902	0.000987321474327	0.000706334850816	-0.000567674128254	0.000345132555897	-0.005299595485601	0.026230703047334	-0.005317413258507	-0.010491470063411	-0.008147863457048	0.009648729269953	-0.000121486702967	-0.019876012243626	0.024097551579061
2017-11-17	0.001300906058167	0.000965943121471	0.005676526735845	0.001240056066512	0.001228567580251	-0.00970048901829	-0.016228556655394	-0.009037319684491	-0.003570097436997	-0.016790593665455	-0.018327550074002	0.008466993508165	0.015195294904734	-0.041385216162854
2017-11-24	0.001362549127893	0.000965112158857	0.007763476460822	0.001909618971403	0.004491878126641	-0.0192028272996	-0.014115549291258	-0.006472111651452	0.001769120855339	-0.02960012078456	-0.006186208482704	0.01310259522429	0.005014217425357	-0.017591793313571
2017-12-01	0.001234196900285	0.000970866724372	-0.0020290342724	0.001864128641024	0.004023375213578	0.004076282573013	0.001481949480519	0.00913016511412	-0.014213032875027	0.007580181754987	0.002664674969749	0.024251739045039	-0.029095421789574	-0.041106449080557
2017-12-08	0.001137908268309	0.000983383164259	-0.00475415943255	-0.000795495028238	0.004964058129701	0.015755400784197	0.009020262436604	0.015977172397461	0.006486019513952	0.025878042509947	-0.006542886810358	0.024810062188791	-0.008273056493199	0.009203604789432
2017-12-15	0.000821018108516	0.000995969394638	0.003478756269256	-0.00923624032677	-0.002297873351532	0.009898442569468	0.017177284771723	0.012045608930867	0.010636097081569	0.007361154942753	0.006188106039279	0.01399334422594	0.000346080640242	0.0
2017-12-22	0.001324837743461	0.001021733064454	-0.004022584871915	-0.01015474395733	-0.004889880877191	0.032539218777335	0.014798291459835	0.032714876613548	0.0063518748128	0.026050743333161	0.055254509827229	0.001617052247515	-0.017452449951226	0.035990043441395
2017-12-29	0.001354565564897	0.001040859398747	0.008579014278643	0.007212413585084	0.009628773026744	-0.004608115988109	0.011551830168372	0.000264421343392	0.019776923748324	-0.014173033377785	0.029340855627117	0.030021743236686	0.025722655599898	-0.000680040828656
2018-01-05	0.001415606509108	0.001079991957206	-0.000981540463143	0.008990247320197	0.005054093674961	-0.02470367628655	-0.039776674289685	0.003417389948687	0.010748155432449	-0.026388999014666	-0.021227371089887	-0.005475873710201	0.005134360072583	0.032131278182793
2018-01-12	0.001162443775945	0.001038762536487	0.003195470288831	-0.004907184220423	-0.006390609387036	-0.007441865600557	-0.037323290708457	0.006084038256479	-0.015185349591805	-0.01890720978604	0.014103693708334	-0.012803129140822	-0.022441818747197	0.008527437702108
2018-01-19	0.001568726202547	0.001037584268525	0.002293163126319	0.003077703850201	0.000424484258008	-0.021332075297792	-0.015287307600897	-0.014815558651486	0.011325461049927	-0.028773117735283	-0.030397382510358	-0.007850186833585	0.01214660084112	-0.002616090439051
2018-01-26	0.001378446333555	0.00104986281105	0.009134874465342	0.004452198798536	0.006282477379349	-0.007822177827336	0.015749717766108	0.016586787521273	0.027193333501671	-0.021283320600727	0.024363118057243	0.027695996231307	0.013363227812167	0.027770593123721
2018-02-02	0.001376548834561	0.001062114940055	-0.009126248873334	-0.002370638769806	-0.00018979934049	0.005651895859609	-0.026516800368386	-0.040917977389176	-0.013200294609263	0.000647269785056	-0.01553591498295	-0.013478519267775	-0.001703287756372	-0.031707606083061
2018-02-09	0.001093630493178	0.001060981379222	-0.00448038000509	-0.005940736678038	-0.006984303190807	0.005668259334463	-0.024218129759451	-0.031474719810492	-0.052902030328909	0.035477279649872	-0.044751955080557	-0.081297358811142	-0.080923877696869	-0.085757008936975
2018-02-16	0.001186017617177	0.001093208324365	0.010016067184997	0.003396018746293	0.003625227896785	-0.009439835850388	-0.004873637028343	0.022283792938348	0.022418585563877	-0.037375764734093	0.009810861602039	0.019687357517388	0.032730194308618	-0.003588091398875
2018-02-23	0.00158955292239	0.001092007869968	-0.004348058219363	0.00514582696667	-8.46507100584759e-05	0.001596574177988	0.004286552777415	0.005236087572368	-0.004908433959431	0.012362307338121	0.021656924157542	0.014271523709931	-0.022432199661132	-0.050121027808487
2018-03-02	0.001462648276069	0.001104111909809	0.001695287319436	0.001381707256058	-0.00277627839363	0.014340615507233	-0.009435320574873	-0.008361596367625	-0.022774712696363	0.016568290854017	-0.006005367132337	-0.00540730159522	0.0	-0.009874747919759
2018-03-09	0.001398406045254	0.001129434872043	-0.001950640990425	0.003925340155271	0.001611603894341	-0.010768356937801	0.016797616830569	0.01650323376903	0.020984998074965	-0.010677688275599	-0.006057852516633	0.006611361017675	0.005109500167206	0.046242392090634
2018-03-16	0.001737512072244	0.001128160687887	0.002920905165496	0.002622215400265	0.001355128521089	0.003709366103607	0.014800043543835	-0.003897379131063	-0.022469439028804	0.006845855119569	0.005762193973371	-0.033976648347131	-0.008775193421514	-0.048535094661609
2018-03-23	0.001517850519862	0.00110040185313	0.00606318847856	0.003485625339104	-0.001100902003894	-0.008845810536728	-0.042616769396512	-0.061877172068416	-0.020462765042412	-0.021205084586551	0.011443679445915	-0.035724536850327	0.008411093654157	-0.006139696953622
2018-03-30	0.001113689210237	-0.000268135013736	-0.00091090734564	0.009256557492289	0.007134293721213	-0.018760068199566	0.005580829778056	0.006904042830358	-0.008442984248237	-0.010804345456785	-0.020442519908198	0.018413186329426	-0.003648307585475	0.097694106227896
2018-04-06	0.002038547777866	0.002491748715802	-0.002395617540399	0.005280405228763	0.008085676344189	0.005944499117724	0.004040428188198	-0.007207538126706	0.038308599529966	0.007625201482089	-0.015576996099204	0.036277868393552	0.070210453519756	-0.123426520194374
2018-04-13	0.001726423957493	0.001096752174499	0.000970264156447	-0.001593463054225	-0.002966927230204	-0.013480579436731	-0.020086929251365	0.007446340675499	0.017420061767213	-0.015553205566826	0.041095666115794	0.027424121646785	0.015551361415875	0.018004400235066
2018-04-20	0.001385148355364	0.001089013881542	-0.007154691872886	-0.004261690224926	-0.003605571573356	0.026528234078225	0.021445829526597	0.031920898610612	-0.00692843133073	0.034332884882646	0.040543846548745	0.011590733747065	0.033968641005149	-0.0156375352248
2018-04-27	0.001413949148981	0.001094358858635	-0.007221096625683	0.002747592460531	0.007010523527672	0.004474641781842	0.025473245607875	0.005315270611414	-0.003039203945631	0.019488900457544	0.005055740659699	-0.000895394057764	0.005819609053264	-0.083792835427832
2018-05-04	0.001319929590759	0.001106325896652	-0.004922487040076	-0.00443268595039	-0.005604481513506	0.034767242864896	0.030619506086831	0.021494588101294	-0.027131884256937	0.035245902808386	0.037707342642376	-0.023797224965814	-0.060805972882369	-0.011202185218511
2018-05-11	0.001318189672951	0.001091954480805	-0.000281908321893	-0.000452581781023	0.002576106479476	0.007928468612802	0.017147734828679	0.029644491474384	-0.005617747133051	0.009181060678947	0.021087147869512	-0.035128117466954	-0.01727755487275	0.015477523068913
2018-05-18	0.000857422884475	0.001103891326493	-0.01094137941904	-0.007746132118984	-0.004948636645353	0.026813872333919	-0.000285249669044	0.022095916359846	-0.022992345022535	0.041267931716197	0.039478608690685	-0.018279870943983	-0.038732857270169	-0.004275337850402
2018-05-25	0.001620968960133	0.001102674094001	0.004103934860002	0.008466052341782	0.009352413054879	-0.020721722195371	-0.002027348758071	-0.023229699887566	-0.012666274517747	-0.013386326634495	-0.034114993272633	-0.014131970715039	0.014031530804258	0.006831794291704
2018-06-01	0.001252157080244	0.00110796638903	0.000644967984057	-0.006829204254956	-0.008364924661664	0.020059938664668	0.028562922372167	0.020141861220461	-0.001750400424191	0.016783259902311	0.007842906328499	0.01467616422809	0.000357206647842	0.007630388865691
2018-06-08	0.001250591143486	0.001126507208426	-0.000641933491175	0.001282741103599	0.006509771913326	0.017425464844097	0.041221865406442	0.041572759749641	0.020371959161068	0.023121021066805	0.027801383656785	0.038832366637752	-0.002145156346388	0.033225647628321
2018-06-15	0.001188137049701	0.001092418543365	-0.002971071497921	-0.005847727347452	-0.000521730068703	0.016463047302251	-0.00182889015654	0.00494107100964	0.021518867481945	0.022584830881534	-0.017218749848167	-0.008408820350324	-0.010795354929347	0.050189744523855
2018-06-22	0.001703577924784	0.001084747655356	0.001076280016139	0.013140413452374	0.006471033077906	-0.030269101567554	-0.012723415553447	-0.053188790674097	-0.004295215880177	-0.033911466950587	-0.01394838850011	-0.001056049132174	-0.029370686795988	-0.0093677500036
2018-06-29	0.001427551991186	0.001135736863637	0.001517502032891	0.007056470584251	-0.001099824761462	-0.005210484839154	-0.006287434181942	-0.024593780023703	0.019609775922238	-0.012547642908148	0.021695388068041	0.026645022337363	0.071870000313267	0.02402285224385
2018-07-06	0.001455825072873	0.001160597884443	0.004776042521057	-0.003266375597259	0.012011536661954	-0.044501310389912	-0.021322909186923	-0.027455718607498	0.02728122669547	-0.043466425241078	-0.051565337765057	0.043126321496202	-0.023505730528467	0.021212916639193
2018-07-13	0.001605015259078	0.00113313329915	-0.004321931150855	-0.002784832662242	-0.009336712611094	-0.007908805716681	-0.016094072309491	0.00168546697649	-0.011816858802376	-0.001537487659848	-0.035713180308241	-0.00957158960711	-0.055468431276428	-0.036645321678005
2018-07-20	0.001542020351816	0.001131850761225	-0.000151431261139	0.00617349003763	0.008105058960578	0.00696830171589	-0.001514161463533	0.012944381736587	0.010321909875147	0.009031559776571	-0.001027287378712	0.005731987616763	0.068517461436837	-0.010160306240158
2018-07-27	0.001509479818074	0.001150091935547	-0.001995231616209	-0.001570419339096	0.006265633340482	-0.02090198343	-0.030658214118518	-0.020785546596955	0.014930439218722	-0.026408697771761	-0.012720992190092	0.007446376653722	-0.054729279516638	0.090083375222399
2018-08-03	0.001748146807244	0.001155302557545	-0.002723311714462	0.004399102835742	0.001672377612819	-0.003651336739363	0.025820920958877	0.000488086791556	-0.006900119153899	0.005399053987824	-0.004818144406253	-0.007886141378055	-0.025868359023835	-0.003595832713056
2018-08-10	0.001414363546592	0.001166823443068	-0.001064564996851	-0.000914885245724	0.000468579702774	0.018574402497165	0.00474738737884	0.010645755886992	-0.018815502861873	0.0329973430272	0.012901265519098	-0.004353033282676	-0.038719509494634	-0.044189811030371
2018-08-17	0.00138233636821	0.001230232472376	-0.000700994153097	-0.004873135070595	-0.003080346373402	-0.001026438823896	0.028198958968666	0.004831016559429	-0.002461712384875	0.003410388696312	-0.007841360311684	0.005891320549415	-0.008325122413586	-0.040727872443853
2018-08-24	0.001740226668583	0.001138190747457	0.005482710492971	0.004751087105593	0.004586462710455	0.001084607412346	-0.020335373585319	0.000843889735051	0.027972454573432	-0.021878923890719	0.015068826366107	0.008908319676234	0.046284753452203	0.039974576739681
2018-08-31	0.001557632713683	0.001136993584262	7.63390154876475e-05	-0.002158640487953	-2.03378110423813e-05	0.009153634938377	0.025362585524576	0.023775931170523	-0.001736010546752	0.019368091005168	0.030335140083764	-0.004307610549014	-0.048676145584279	0.019403593838581
2018-09-07	0.001375886317613	0.001142002779762	-0.004290738211007	-0.005007214704636	-0.00309616689601	0.012119087881401	-0.009434540923918	-0.014346874558248	-0.011704293285133	0.006750862727957	-0.011675806336509	0.007675408436404	-0.025051815164527	-0.026967926427507
2018-09-14	0.001612759062942	0.001134406797958	0.000199993149108	0.003150317636945	-0.002921618978638	-0.022452620257977	-0.019680912726088	-0.00822859185464	0.01300018400095	-0.027086789819403	-0.014521658096294	0.000216846500289	0.009772064733792	0.020293819339814
2018-09-21	0.001490979849786	0.001126642139176	0.000615064274048	-0.00014298115737	0.003472296631982	-0.003186852302765	-0.005248082208364	0.014900872668496	-0.005409273971878	-0.008907781575465	0.018869781687029	-0.015902431238629	-0.036307618359758	-0.011976191046716
2018-09-28	0.001875475000116	0.00112527784025	-0.005182075925981	0.007124131985224	0.005287359289802	-0.005880646557874	-0.019988616099999	-0.012414594307403	0.003234651416243	0.002992104821478	0.019695422120245	0.019636313698262	0.033467283725536	-0.010598130991823
2018-10-05	0.001278069397769	0.001175440414879	-0.010508920365434	-0.008391429744925	-0.006389018009458	0.005662870160257	-0.019221292455805	-0.005288250363359	-0.029755259574746	0.017668458102347	0.029496141942682	-0.006883331265123	-0.006113734143938	-0.079979290100506
2018-10-12	0.001602707136764	0.001142064479767	0.005940590871933	0.001655341919911	0.004236776615024	0.001873449844084	-0.025533411822037	-0.03880109224444	-0.012750324832227	-0.005025718576081	-0.027229973052638	-0.019163194515803	0.015818622283611	-0.030127801683773
2018-10-19	0.001363245921348	0.001153468689717	-0.003328929930856	-0.002412398438621	-0.003012786254136	0.022170345906962	0.045878668161588	0.014544592517414	-0.000139120903668	0.021979053567673	0.004828906999181	0.019869993152165	0.00401606965489	-0.031940565871736
2018-10-26	0.001597964415432	0.001120216500321	0.002761659382743	-0.004698360116465	-0.002388170511369	0.004047247499941	-0.000611832856604	-0.027011936945411	-0.035055205236184	0.017526310671586	-0.002843009034535	-0.02732655214278	-0.050555248068003	-0.107311735789088
2018-11-02	0.000679839820458	-0.004473323869621	-0.005733880518917	-0.017928023025371	-0.02215103896309	0.033181456787008	0.038071507915417	0.059815651644716	-0.007813724684308	0.031062714884695	-0.008580524915256	0.002802753353737	-0.063976565517276	0.06973915512168
2018-11-09	0.001800818235051	0.006767459596737	-0.000369985902902	-0.005479580803899	0.002441595970817	0.006087131252716	0.047957206194887	0.025134567800884	-0.026377239485621	0.020157609352125	-0.009078662421809	0.011559719469901	-0.005407854549291	-0.024862890273384
2018-11-16	0.001385307125971	0.001122725074844	0.003984926935373	-0.004790301958965	-0.005161490525656	0.001503614167152	-0.00976161962028	-0.023116574148462	-0.044923293856877	-0.019081345567011	-0.035384444953687	-0.041537990409142	-0.010447517240504	-0.05468988629662
2018-11-23	0.001471627296436	0.001166070481708	-0.000627811320264	-0.002159965263882	-0.001803389181923	0.011806105182463	0.005909590546212	-0.015677115080429	-0.02815640882287	0.020077945041368	-0.053106039425886	-0.005409473848119	-0.025903390948848	-0.064144121605738
2018-11-30	0.001381357770829	0.001158402333891	-0.000228849822542	-0.003184918928941	-0.017937225832453	-0.001927751627705	0.015158206036198	0.032851210140317	0.01420078207306	0.001840534135204	0.005951775974326	0.017559818700199	-0.035292170078072	0.096170148325147
2018-12-07	0.001379452253437	0.00118236155632	0.008692334313944	0.006338594301551	0.008595797607462	-0.005237882170591	0.000700429072081	-0.045849173238232	0.003285773750525	-0.014388449930965	0.017390140734481	-0.051123171613042	0.04601238460553	-0.027107177647813
2018-12-14	0.001318971393679	0.001187361878093	-0.003188155765137	0.006949444638533	0.013864711961754	-0.001135864292523	-0.011612942615312	-0.00266285267212	-0.013415555191697	0.015142238210504	-0.018786058180666	0.012689165106442	0.028788828477169	-0.072222530967703
2018-12-21	0.001580472714623	0.001166989225521	0.008625188859094	0.010687475180414	0.022743510506035	-0.014859780154211	-0.070909345402868	-0.08415070047414	0.003778420075733	-0.022407606845665	-0.082489413034683	-0.017774312644698	-0.013149135270859	0.007356838225709
2018-12-28	0.001694767083028	0.001228912394585	0.003507149149695	0.005920606869609	0.005072688701421	-0.014152609092674	-0.01865995849265	0.009772109654011	-0.000226944649512	-0.02069379151579	-0.028621447552027	0.006516304571797	-0.003200002730671	-0.009468771428852
2019-01-04	0.002012454560465	0.001189478482628	0.00651598073576	0.015219310362279	0.000690663877297	-0.012360717211232	-0.015221524181303	0.006497228915993	0.023739148403259	-0.014592126712194	0.019224735590864	0.033631331253478	0.043894193557225	0.015731839918414
2019-01-11	0.001717588230293	0.001086972012458	0.001698140501818	-0.009887721006407	-0.015491494972682	-0.014154250022112	0.020938429790432	0.007217716897894	0.025602238452704	-0.021783356976704	0.023136483151586	0.026775927994887	0.037415673736765	0.043772891281382
2019-01-18	0.001772715187936	0.001085791787057	-0.004598181062738	0.002030457550382	0.009850678899785	-0.002437112236029	0.017366675751548	0.024417822815048	0.015614174769745	0.007475619564129	0.02602059919119	5.606506755651e-05	0.027478831357905	0.061795719268466
2019-01-25	0.001827544202903	0.001084614121836	0.005313946012788	0.01500760231572	0.0	-0.005776507841512	0.005904238742078	-0.007716070725017	-0.013721628634734	-0.015407885095375	-0.017828091086289	-0.026313597831379	0.028741099939323	-0.055837409684835
2019-02-01	0.001882067354445	0.001083539740671	0.006054456985604	-0.000868274712035	0.00517365447727	0.006184850603813	0.03324932000492	0.020370657143738	0.002280924468778	0.005479039493761	0.016967515654731	-0.011292994206728	0.039128622228777	0.009852296443011
2019-02-08	0.001734154600898	0.001088504950722	-0.002338656979722	0.005318947141195	0.006318624449142	-0.001492830762406	0.008723619694548	-0.004981821677162	-0.012835616045059	0.009064271200571	-0.01809959767655	0.032940111755241	-0.00153609861234	-0.091298629001249
2019-02-15	0.001702324516296	0.001087415627056	-0.003445788502515	-0.000100475248007	-0.004126887229533	0.009110753209513	0.017421950676972	0.034066451991872	-0.004450090824994	0.015612308032857	0.045376313150971	0.003600155841025	0.006512185435261	0.02020270731752
2019-02-22	0.001756988801137	0.001079915234071	0.003600161011124	0.004451402923026	-0.004917809500856	-0.005563035880001	-0.007482224205662	-0.000380279740344	0.017294623506704	-0.014223905073633	0.004533953297747	-0.006817453210417	0.027120306219194	0.008385793376274
2019-03-01	0.001638991093664	0.001141496308054	-0.003553915009554	0.004033229650722	0.00771139013502	0.006590993294717	0.00143666610211	0.012675164618571	-0.025926819333613	0.009937387379328	-0.008833106605955	-0.017738956063846	-0.004096077222004	-0.01472161182536
2019-03-08	0.001349431003376	0.001115062828111	0.00246182211611	0.005841230945303	0.004618573227865	0.011407644624009	0.012441232829081	-0.011461524243765	-0.02452515526176	0.01737654467106	0.0093410925437	-0.022934660259936	0.026511125548332	-0.044403612728515
2019-03-15	0.001548165446837	0.00111392091468	0.004279400015008	0.003776611276751	0.005658348095767	-0.014692505008677	0.007059822807646	0.016385079232354	0.014887653016395	-0.02081006186157	0.009458134752938	0.007450267472199	0.015504186535965	0.014293811257145
2019-03-22	0.001831764443609	0.001137563871937	0.009495092272756	0.008078588618798	0.009042805515588	-0.006046921085022	0.00367487973207	-0.015958759915932	0.001933668458017	-0.005337265782372	-0.001527446743921	0.023737078485693	-0.021335106846759	-0.045792478316516
2019-03-29	0.001485841916931	0.001161312006676	-0.001323235883077	-0.00221462329243	-0.002998562540664	0.017419827152121	0.025359443364309	0.029173100762228	0.023118482877729	0.02441097893563	0.018241889879693	0.020953472935414	-0.019934214900817	0.035918563757522
2019-04-05	0.001683189898853	0.001184876267021	-0.004825293268474	0.003662254516716	0.006857622751834	-0.018478399854903	-0.01548318243256	0.002533231468368	0.038716922083349	-0.017988921895578	0.010711966782647	0.020687755775676	0.025038126818994	0.04631953447945
2019-04-12	0.001566527898362	0.001121165423748	0.001626050139361	0.003317723574094	0.013107993496941	-0.016803385851965	-0.011218319252294	-0.013072276904095	-0.00677553488681	-0.021485410615333	-0.006692458445817	-0.013892202357783	-0.026530664409499	-0.052956726986249
2019-04-19	0.000995605196805	-0.005191532135556	-0.001858676345516	-0.004002152835718	-0.004533028473387	0.001912387684078	-0.027731333754844	0.002702847513491	0.018606399560881	0.004641554387149	-0.001836369849974	0.007821726599746	0.024710827692513	-0.065587534395638
2019-04-26	0.001959865993103	0.007430185940725	0.000623533977683	0.001016697385509	9.79115467867331e-05	0.007819145491021	0.022149425682869	0.01106893150386	-0.012161882920555	0.015154332707307	-0.00392589391817	-0.004164582853108	-0.002188184680553	0.038589269159484
2019-05-03	0.001106053628732	0.001123654935019	0.00097583260796	0.000351693014704	0.002366540968949	-0.000977359674811	0.006413448249733	0.007005764938323	-0.015635337524636	-0.002660615807572	-0.007394493877465	0.039316436318553	-0.013600650742934	0.004550633563996
2019-05-10	0.001501140298602	0.001122393751608	0.005258284175506	0.000624926786732	-0.001466204260515	0.009694233914079	0.000487255164314	-0.018227231796978	-0.020418329421867	0.00475608702684	-0.00535467107413	0.001487852956763	-0.039635306857396	-0.025288703951924
2019-05-17	0.001470630090555	0.001121135396112	-0.001115537943152	0.003352306873732	0.003203315433264	0.003459325067412	0.013931552728796	-0.010315743589022	0.001457595253964	0.008780478312683	0.022764300361931	0.001061386287984	-0.055415839141569	-0.024750821502172
2019-05-24	0.001553124209132	0.001119873675314	0.004289725595076	0.005530075311978	0.002765337692124	-0.006179787598644	0.00060524515937	-0.011272795518887	-0.019242727612481	-0.008208822991583	-0.040333543329181	-0.012704372027642	-0.025140413285839	-0.043909492615569
2019-05-31	0.001438017475816	0.001093931966448	0.005511305610669	-0.000290295426015	0.00066098995369	0.029214712389057	0.02010631253601	0.010293826282543	0.003082232572805	0.031473790960715	-0.015866240406419	-0.019802595064109	0.048472123298499	-0.00374766210024
2019-06-07	0.001210841401019	0.001129738660344	0.011935499953673	0.007040041420638	0.011112836014156	0.000198792463872	0.027050516075987	0.037884928193255	0.012602837945753	-0.011778182043147	-0.00047552215791	0.038851814770905	0.003968259175621	0.01367330190021
2019-06-14	0.002052263128763	0.001110030014944	-0.003404594634104	0.014653115479626	0.019697101911574	-0.024016504329215	-0.022195462214592	-0.025307915236762	-0.003718502750042	-0.01512849663296	-0.026313572492629	-0.009638841705604	-0.001585414521541	-0.023736279898831
2019-06-21	0.001907915620422	0.001084093644484	0.008675578496649	0.002119085802349	-0.002056197138375	-0.001583101380024	0.005153229895758	0.01028133353928	0.009141350873406	-0.016776300546239	0.031893401588448	-0.015120974430331	0.02002815816959	0.006301218076729
2019-06-28	0.001680437309043	0.001113698918039	0.00472289742153	0.007794301075228	0.004634609550514	0.005132041075548	-0.018708304534561	0.003553295266746	-0.008433983679792	0.003024421342571	0.014299927985599	0.003290280546055	-0.01173263360811	0.016199731214109
2019-07-05	0.001398210518619	0.00103878087163	-0.004108027300172	0.007957304389779	0.003415085975381	-0.01084784059079	0.016404211572551	0.003164164633729	0.005640765782886	0.003249838043416	-0.015408079165834	-0.001347164444839	-0.013066905382977	0.002469137056921
2019-07-12	0.001424163544771	0.001025343230597	-0.002210327920724	-0.009008059716778	-0.01056437367726	-0.001368241234373	-0.005166112904659	0.002779860896739	-0.017617813802842	-0.005604493798721	0.031228181303312	-0.002483491166947	0.006356795343038	-0.055781252748157
2019-07-19	0.001533592950481	0.001024384938296	0.004469482889105	0.00660513034105	0.008032323146432	0.002156760436245	-0.018138074451196	-0.008768311693432	-0.024706833987047	0.003200209194942	-0.04390843701502	-0.032134179126962	-0.015163897906056	-0.078631274835129
2019-07-26	0.001642516481243	0.001084547885569	-0.003185875930969	-0.001306335914055	0.001576251475708	0.001045143460971	0.007502964901251	0.01326632300182	-0.022673707647682	0.013483328997785	0.00693882368232	-0.027447079094181	-0.023597514801232	-0.031521234309778
2019-08-02	0.001723132079174	0.000899749390271	0.008209578851038	0.005252288992259	-0.001444802247783	0.013244950474529	0.024642166917857	-0.0199346811149	-0.017266362668815	0.01261341234757	-0.009530599660652	-0.020812926144941	-0.019539179086927	-0.092983921122251
2019-08-09	0.001914194750359	0.000697258700234	0.008192793347635	0.012937937126401	0.012001450568747	0.005625348983754	0.020440799127261	-0.001254724567934	0.011039082832669	0.000119135043403	-0.011461732217851	0.021443864845507	0.024467320477715	-0.029175489133932
2019-08-16	0.002353039966199	0.00069685840881	0.005238852189286	0.012537292706277	0.010042357937116	0.012602283859784	0.008579487361015	-0.002867941171526	-0.027126004809118	0.01412133991644	-0.00109275109142	0.000515984993866	0.047208765766829	-0.045424125114256
2019-08-23	0.001768053944198	0.00065352231924	0.000180510225869	-0.000634017791851	-0.001507297811201	0.013258947088364	0.017962770965315	0.004685838578164	0.013194871041112	0.010850853758195	0.009949958204546	0.008161872812627	0.017432167168671	0.06173770060578
2019-08-30	0.001489367845712	0.00064089755683	0.000561163096185	0.00119524091087	0.000551714005462	0.007057693564036	0.01880143840979	0.031336628816947	0.066957037659844	0.020611627279068	0.017369243865325	0.041149362943092	0.061437519842502	0.189576727675127
2019-09-06	0.001514671950077	0.000640487070217	-0.001462093508786	0.002981867049644	0.000220600401652	-0.026802697494748	-0.01411652351409	-0.004748562639162	0.001996012389373	-0.030078944126053	-0.005926301645474	-0.003059599190905	0.017895967943151	0.0
2019-09-13	0.001539857867447	0.000615803400408	-0.013739764134749	-0.01030245087288	-0.008065080765509	-0.006482022562416	-0.032616086267657	0.005656016382099	0.003128030050991	-0.01017264144858	-0.009854265576013	-0.006367722085828	0.007773890740075	0.019881370553829
2019-09-20	0.001647220688173	0.000633543947097	0.005026895185034	0.014803556740191	0.009956568717998	0.002100213881845	0.021412641124425	-0.001882933600707	0.016620346424809	0.006495286267945	0.036532901508794	0.012205679466633	0.025027375105247	0.046162041763163
2019-09-27	0.001945712511456	0.000651536622893	0.000991406874882	0.004230534229318	0.006564835090097	0.012499332349513	0.015296906140387	0.002085991400323	-0.016244146173554	0.019362067672399	-0.005189845964287	-0.022779603978709	-0.012435393407887	-0.025382073271417
2019-10-04	0.001094511136463	0.000693622881537	0.006502065415924	0.00817712657727	0.010425732438885	-0.009024121148004	-0.004791530751499	-0.013918629525876	0.012966240682287	-0.0120435153911	-0.033682118792241	0.013762854031996	0.056095786345423	-0.063681990035955
2019-10-11	0.001530305813209	0.000589814454424	-0.00838483031315	0.001170316650998	0.003672900315676	-0.009996143521486	-0.014271875582727	0.001195494085808	-0.004670596518048	-0.016601343779167	0.014789912844563	-0.028508110561703	0.020491853811661	0.064966511728311
2019-10-18	0.00141890440745	0.000631919279554	0.003036434415376	-0.000443140633498	-0.001600734161352	-0.01149925607982	0.00796458819735	-0.003271000144956	-0.00083247278147	-0.020293583693516	-0.016221672510913	-0.006800802462299	-0.014920808762206	-0.009026495845972
2019-10-25	0.001553028035052	0.000595214413181	-0.001679771993107	0.000195006072398	0.001205285411748	-0.001939082007078	-0.010531999239317	0.008780755081788	0.00486394339185	0.001730352861334	0.01957662159046	-0.007133715270218	-0.033901551675682	-0.026248226074936
2019-11-01	0.001278755156637	0.000594854276017	0.005768251982544	0.004827552898641	-0.000251730649535	0.003210544647986	0.000851631653504	0.018326194589559	0.009756313676261	-0.002616927920385	0.005345303633206	-0.022180032447297	-0.006784286536922	-0.026955809988528
2019-11-08	0.001467192220811	0.000594409673303	-0.013733744303803	-0.004366780565183	-0.001637795641689	-0.001203401060859	-0.037906659329993	0.006438433752113	-0.002566823451893	0.009632212267646	0.001962357548797	0.038652963593005	-0.013708233853195	-0.004106781952653
2019-11-15	0.001519262364933	0.000606262325183	0.005101518228901	0.000655348642352	0.002033343930706	0.004075240749701	0.021603417613241	0.008999758366589	-0.007115741804164	0.002547295190743	0.006178689280295	0.003992060549038	0.011663940125915	-0.029229638314939
2019-11-22	0.001192089005976	0.000563472607518	0.001145590992353	-0.003600858872109	-0.000125839303376	0.010224417368666	0.001980970157112	0.006949580489877	0.002979951861299	0.013724725984787	0.007537850967639	0.004423136376246	0.053456709678528	-0.002828856200478
2019-11-29	0.001596255902165	0.000502562984554	0.00022982573943	-1.77703537191931e-05	-0.002502093882782	0.007921637670189	0.02090889725122	0.013283083726094	-0.016253853809133	0.007363523006329	-0.015894136890376	-0.008527901867797	-0.03487195446896	0.012667305200766
2019-12-06	0.001566721011992	0.000520493405692	-0.000683734356619	0.005440719472285	0.0096497798288	-0.011530517975255	-0.015518719736427	-0.008110113305447	-0.020800696907669	-0.018204710388577	0.021035315748522	-0.005933746508776	-0.028869384771977	-0.056089466651044
2019-12-13	0.001645114247968	0.000496049812625	0.004838606598232	0.009096010003747	0.008443068667704	-0.013852674123003	-0.039945496505878	-6.50007433300459e-05	0.053746689549128	-0.018370897703203	0.001530472049716	0.029377791657928	-0.000689417469568	0.05468988629662
2019-12-20	0.001319527854413	0.000519970752622	-0.004492059838782	-0.005461759404212	-0.001115725647261	-0.005709335288493	0.011412759021921	-0.008171644049211	0.005660443276877	-0.002728261860511	0.004427725446416	-0.015083749505264	0.017772169745798	0.012526259819181
2019-12-27	0.001290912693054	0.000465301111555	0.004180357142673	0.0054967869008	-0.009722125685811	-0.004398985429702	0.002548872759162	0.003884944967277	-0.005500472089425	-0.012623401092476	0.011575262128334	-0.000335291157504	0.012455976563575	0.0
2020-01-03	0.001503961610193	0.000477253316667	0.005332331441586	0.00402000051982	0.005691616238962	0.00319925694235	0.003433681640461	0.001291088163718	0.008175652215211	0.002594290391442	0.010688653314711	0.024514018782291	0.015601976231583	-0.005547864437718
2020-01-10	0.001608881370298	0.000422590664897	-0.004795135610416	3.48857491747623e-05	0.008327180395614	-0.006068211529967	-0.004677359666969	0.002489034729772	0.000794532707292	-0.000206341875733	-0.035860491786519	-0.010306570944147	0.01536228937063	-0.001391788672823
2020-01-17	0.001526043426953	0.000392308703762	-9.00345635468369e-05	0.001359595816895	0.001692375899746	-0.007181809974254	0.02064410099322	0.012558940040465	0.025586153334141	-0.000868854223484	-0.0111107505814	-0.026071189125617	0.061025220812664	0.085385171497087
2020-01-24	0.001470293655232	0.000392148826306	0.005901806139037	0.003477720036439	0.001232220969883	0.006676233992713	0.013477951691227	-0.008194948726064	-0.014867129788632	0.007205494853984	-0.044591920251602	-0.003513007222312	-0.017236499367616	0.006373507872092
2020-01-31	0.001814834093887	0.000379948438831	0.00830645750776	0.009433054294917	0.003845314426101	0.003135765144441	-0.013269726398002	-0.024045828272154	-0.023156459017548	-0.001510682225229	-0.040404608896649	-0.034208817407846	-0.03796723023075	-0.035567926381576
2020-02-07	0.00154534827727	0.000409872930814	-0.00703973781719	0.000945301492642	0.002310601784199	-0.004206300754107	0.005916602915908	0.023537061867533	0.006576179158998	0.00808905188384	-0.013202445041324	0.03454938832278	0.005467130517273	0.025350723834921
2020-02-14	0.001463213743908	0.000391691707176	-0.001488181177707	0.005875165705346	0.007229807717104	-0.012013943482427	0.027913220674273	0.001169954017504	0.013430999399693	-0.00748244656382	0.008151330503104	0.003059285111562	0.010210682201957	-0.085728503176741
